# Supplementary material for: Bat Ecology and Microbiome of the Gut: A Narrative Review of Associated Potentials in Emerging and Zoonotic Diseases
Source: Animals (Basel). 2024 Oct 21;14(20):3043. doi: 10.3390/ani14203043 (PMC11504201; doi:10.3390/ani14203043)
Supplement: Supplementary file 1 [file animals-14-03043-s001.zip]

Archive with 1 entries (1 files):
- animals-3232522-supplementary.xlsx
