# Supplementary material for: Bat Ecology and Microbiome of the Gut: A Narrative Review of Associated Potentials in Emerging and Zoonotic Diseases
Source: Animals (Basel). 2024 Oct 21;14(20):3043. doi: 10.3390/ani14203043 (PMC11504201; doi:10.3390/ani14203043)
Supplement: Supplementary file 1 [file animals-14-03043-s001.zip › animals-3232522-supplementary.xlsx]

## Sheet: Insettivorous
Insectivorous					Viral Microbiome						References
Barbastella barbatellus					Alpha-CoVs						Monchatre-Leroy E, Boué F, Boucher JM, Renault C, Moutou F, Ar Gouilh M, Umhang G. Identification of Alpha and Beta Coronavirus in Wildlife Species in France: Bats, Rodents, Rabbits, and Hedgehogs. Viruses. 2017 Nov 29;9(12):364. doi: 10.3390/v9120364. PMID: 29186061; PMCID: PMC5744139.
Chaerephon cf. pumilus					Bat-CoV-RNA						Lange CE, Coulibaly JK, Ako ABA, N’dri Vakou S, Koffi EK, Mendelsohn E, Ball S, Martinez S, Francisco L, Saylors K, Manzan J, Bamba D, Kouakou V, Koui ST, Frantz JL, Joly D, Yapi C, Daszak P, Dosso M, Laudisoit A. Human interactions with bats and bat coronaviruses in rural Côte d’Ivoire. One Health. 2023 Jun;16:100569. Doi: 10.1016/j.onehlt.2023.100569. Epub 2023 May 30. PMID: 37275302; PMCID: PM…
Chaerephon plicatus					Alpha-CoVs and Beta-CoVs						Latinne, A.; Nga, N.T.T.; Long, N.V.; Ngoc, P.T.B.; Thuy, H.B.; PREDICT Consortium; Long, N.V.; Long, P.T.; Phuong, N.T.; Quang, L.T.V.; et al. One Health Surveillance Highlights Circulation of Viruses with Zoonotic Potential in Bats, Pigs, and Humans in Viet Nam. Viruses 2023, 15, 790. https://doi.org/ 10.3390/v15030790
Chaerephon pumilus					Rotavirus						Kia GSN, Tao Y, Umoh JU, Kwaga JKP, Tong S. Identification of Coronaviruses, Paramyxoviruses, Reoviruses, and Rotaviruses among Bats in Nigeria. Am J Trop Med Hyg. 2021 Jan 18;104:1106-1110. doi: 10.4269/ajtmh.19-0872. PMID: 33534762; PMCID: PMC7941819.
E. bonariensis					Herpesvirus						Moreira Marrero, L., Botto Nuñez, G., Malta, L. et al. Ecological and Conservation Significance of Herpesvirus Infection in Neotropical Bats. EcoHealth 18, 123–133 (2021). https://doi.org/10.1007/s10393-021-01530-8
Epomops buettikoferi					Bat-CoV-RNA						Lange CE, Coulibaly JK, Ako ABA, N’dri Vakou S, Koffi EK, Mendelsohn E, Ball S, Martinez S, Francisco L, Saylors K, Manzan J, Bamba D, Kouakou V, Koui ST, Frantz JL, Joly D, Yapi C, Daszak P, Dosso M, Laudisoit A. Human interactions with bats and bat coronaviruses in rural Côte d’Ivoire. One Health. 2023 Jun;16:100569. Doi: 10.1016/j.onehlt.2023.100569. Epub 2023 May 30. PMID: 37275302; PMCID: PM…
Eptesicus diminutus					Herpesvirus						Moreira Marrero, L., Botto Nuñez, G., Malta, L. et al. Ecological and Conservation Significance of Herpesvirus Infection in Neotropical Bats. EcoHealth 18, 123–133 (2021). https://doi.org/10.1007/s10393-021-01530-5
Eptesicus furinalis					Herpesvirus						Moreira Marrero, L., Botto Nuñez, G., Malta, L. et al. Ecological and Conservation Significance of Herpesvirus Infection in Neotropical Bats. EcoHealth 18, 123–133 (2021). https://doi.org/10.1007/s10393-021-01530-3
Eptesicus nilssonii					Alpha-CoVs						Monchatre-Leroy E, Boué F, Boucher JM, Renault C, Moutou F, Ar Gouilh M, Umhang G. Identification of Alpha and Beta Coronavirus in Wildlife Species in France: Bats, Rodents, Rabbits, and Hedgehogs. Viruses. 2017 Nov 29;9(12):364. doi: 10.3390/v9120364. PMID: 29186061; PMCID: PMC5744139.
Eptesicus serotinus					Bat-CoV-RNA						Chantal B.E.M. Reusken, Peter H.C. Lina, Annemarie Pielaat, Ankje de Vries, Cecile Dam-Deisz, Jeroen Adema, Jan Felix Drexler, Christian Drosten, and Engbert A. Kooi. Circulation of Group 2 Coronaviruses in a Bat Species Common to Urban Areas in Western Europe. Vector-Borne and Zoonotic Diseases 2010 10:8, 785-792
Eptesicus serotinus					Alpha-CoVs						Monchatre-Leroy E, Boué F, Boucher JM, Renault C, Moutou F, Ar Gouilh M, Umhang G. Identification of Alpha and Beta Coronavirus in Wildlife Species in France: Bats, Rodents, Rabbits, and Hedgehogs. Viruses. 2017 Nov 29;9(12):364. doi: 10.3390/v9120364. PMID: 29186061; PMCID: PMC5744139.
Eumops bonariensis					Herpesvirus						Moreira Marrero, L., Botto Nuñez, G., Malta, L. et al. Ecological and Conservation Significance of Herpesvirus Infection in Neotropical Bats. EcoHealth 18, 123–133 (2021). https://doi.org/10.1007/s10393-021-01530-9
Hipposideros ruber					Bat-CoV-RNA and Rotavirus						Kia GSN, Tao Y, Umoh JU, Kwaga JKP, Tong S. Identification of Coronaviruses, Paramyxoviruses, Reoviruses, and Rotaviruses among Bats in Nigeria. Am J Trop Med Hyg. 2021 Jan 18;104:1106-1110. doi: 10.4269/ajtmh.19-0872. PMID: 33534762; PMCID: PMC7941819.
Lavia frons					Rotavirus						Kia GSN, Tao Y, Umoh JU, Kwaga JKP, Tong S. Identification of Coronaviruses, Paramyxoviruses, Reoviruses, and Rotaviruses among Bats in Nigeria. Am J Trop Med Hyg. 2021 Jan 18;104:1106-1110. doi: 10.4269/ajtmh.19-0872. PMID: 33534762; PMCID: PMC7941819.
Miniopterus schreibersii					Alpha-CoVs						Monchatre-Leroy E, Boué F, Boucher JM, Renault C, Moutou F, Ar Gouilh M, Umhang G. Identification of Alpha and Beta Coronavirus in Wildlife Species in France: Bats, Rodents, Rabbits, and Hedgehogs. Viruses. 2017 Nov 29;9(12):364. doi: 10.3390/v9120364. PMID: 29186061; PMCID: PMC5744139.
Miniopterus schreibersii					Lloviu cuevavirus (Filovirus)						Tóth, G.E., Hume, A.J., Suder, E.L. et al. Isolation and genome characterization of Lloviu virus from Italian Schreibers’s bats. Sci Rep 13, 11310 (2023). https://doi.org/10.1038/s41598-023-38364-7
Molossops temminckii					Herpesvirus						Moreira Marrero, L., Botto Nuñez, G., Malta, L. et al. Ecological and Conservation Significance of Herpesvirus Infection in Neotropical Bats. EcoHealth 18, 123–133 (2021). https://doi.org/10.1007/s10393-021-01530-6
Molossus molossus					Herpesvirus						Moreira Marrero, L., Botto Nuñez, G., Malta, L. et al. Ecological and Conservation Significance of Herpesvirus Infection in Neotropical Bats. EcoHealth 18, 123–133 (2021). https://doi.org/10.1007/s10393-021-01530-4
Molossus molossus					totivirus-like						da Silva Couto Roseane, Endrya do Socorro Foro Ramos, Wandercleyson Uchôa Abreu, Luis Reginaldo Ribeiro Rodrigues, Luis Fernando Marinho, Vanessa dos Santos Morais, Fabiola Villanova, Ramendra Pati Pandey, Xutao Deng, Eric Delwart, Antonio Charlys da Costa, Elcio Leal. Molossus molossus bats encompass at least two distinct genera of totivirus- bioRxiv 2023.07.07.548100; doi: https://doi.org/10.11…
Molossus rufus					Herpesvirus						Moreira Marrero, L., Botto Nuñez, G., Malta, L. et al. Ecological and Conservation Significance of Herpesvirus Infection in Neotropical Bats. EcoHealth 18, 123–133 (2021). https://doi.org/10.1007/s10393-021-01530-7
Mops condylurus					Paramyxovirus						Kia GSN, Tao Y, Umoh JU, Kwaga JKP, Tong S. Identification of Coronaviruses, Paramyxoviruses, Reoviruses, and Rotaviruses among Bats in Nigeria. Am J Trop Med Hyg. 2021 Jan 18;104:1106-1110. doi: 10.4269/ajtmh.19-0872. PMID: 33534762; PMCID: PMC7941819.
Myotis bechsteinii					Bat-CoV-RNA						Chantal B.E.M. Reusken, Peter H.C. Lina, Annemarie Pielaat, Ankje de Vries, Cecile Dam-Deisz, Jeroen Adema, Jan Felix Drexler, Christian Drosten, and Engbert A. Kooi. Circulation of Group 2 Coronaviruses in a Bat Species Common to Urban Areas in Western Europe. Vector-Borne and Zoonotic Diseases 2010 10:8, 785-791
Myotis brandtii					Bat-CoV-RNA						Chantal B.E.M. Reusken, Peter H.C. Lina, Annemarie Pielaat, Ankje de Vries, Cecile Dam-Deisz, Jeroen Adema, Jan Felix Drexler, Christian Drosten, and Engbert A. Kooi. Circulation of Group 2 Coronaviruses in a Bat Species Common to Urban Areas in Western Europe. Vector-Borne and Zoonotic Diseases 2010 10:8, 785-793
Myotis brandtii					lyssavirus						Černe D, Hostnik P, Toplak I, Presetnik P, Maurer-Wernig J, Kuhar U (2023) Discovery of a novel bat lyssavirus in a Long-fingered bat (Myotis capaccinii) from Slovenia. PLoS Negl Trop Dis 17(6): e0011420. https://doi.org/10.1371/journal.pntd.0011420
Myotis dasycneme					Bat-CoV-RNA						Chantal B.E.M. Reusken, Peter H.C. Lina, Annemarie Pielaat, Ankje de Vries, Cecile Dam-Deisz, Jeroen Adema, Jan Felix Drexler, Christian Drosten, and Engbert A. Kooi. Circulation of Group 2 Coronaviruses in a Bat Species Common to Urban Areas in Western Europe. Vector-Borne and Zoonotic Diseases 2010 10:8, 785-795
Myotis daubentonii					Bat-CoV-RNA						Chantal B.E.M. Reusken, Peter H.C. Lina, Annemarie Pielaat, Ankje de Vries, Cecile Dam-Deisz, Jeroen Adema, Jan Felix Drexler, Christian Drosten, and Engbert A. Kooi. Circulation of Group 2 Coronaviruses in a Bat Species Common to Urban Areas in Western Europe. Vector-Borne and Zoonotic Diseases 2010 10:8, 785-794
Myotis emarginatus					Alpha-CoVs						Monchatre-Leroy E, Boué F, Boucher JM, Renault C, Moutou F, Ar Gouilh M, Umhang G. Identification of Alpha and Beta Coronavirus in Wildlife Species in France: Bats, Rodents, Rabbits, and Hedgehogs. Viruses. 2017 Nov 29;9(12):364. doi: 10.3390/v9120364. PMID: 29186061; PMCID: PMC5744139.
Myotis emarginatus					Bat-CoV-RNA						Chantal B.E.M. Reusken, Peter H.C. Lina, Annemarie Pielaat, Ankje de Vries, Cecile Dam-Deisz, Jeroen Adema, Jan Felix Drexler, Christian Drosten, and Engbert A. Kooi. Circulation of Group 2 Coronaviruses in a Bat Species Common to Urban Areas in Western Europe. Vector-Borne and Zoonotic Diseases 2010 10:8, 785-796
Myotis myotis					Bat-CoV-RNA						Chantal B.E.M. Reusken, Peter H.C. Lina, Annemarie Pielaat, Ankje de Vries, Cecile Dam-Deisz, Jeroen Adema, Jan Felix Drexler, Christian Drosten, and Engbert A. Kooi. Circulation of Group 2 Coronaviruses in a Bat Species Common to Urban Areas in Western Europe. Vector-Borne and Zoonotic Diseases 2010 10:8, 785-797
Myotis mystacinus					Bat-CoV-RNA						Chantal B.E.M. Reusken, Peter H.C. Lina, Annemarie Pielaat, Ankje de Vries, Cecile Dam-Deisz, Jeroen Adema, Jan Felix Drexler, Christian Drosten, and Engbert A. Kooi. Circulation of Group 2 Coronaviruses in a Bat Species Common to Urban Areas in Western Europe. Vector-Borne and Zoonotic Diseases 2010 10:8, 785-798
Myotis nattereri					Alpha-CoVs						Monchatre-Leroy E, Boué F, Boucher JM, Renault C, Moutou F, Ar Gouilh M, Umhang G. Identification of Alpha and Beta Coronavirus in Wildlife Species in France: Bats, Rodents, Rabbits, and Hedgehogs. Viruses. 2017 Nov 29;9(12):364. doi: 10.3390/v9120364. PMID: 29186061; PMCID: PMC5744139.
Myotis nattereri					Bat-CoV-RNA						Chantal B.E.M. Reusken, Peter H.C. Lina, Annemarie Pielaat, Ankje de Vries, Cecile Dam-Deisz, Jeroen Adema, Jan Felix Drexler, Christian Drosten, and Engbert A. Kooi. Circulation of Group 2 Coronaviruses in a Bat Species Common to Urban Areas in Western Europe. Vector-Borne and Zoonotic Diseases 2010 10:8, 785-799
Neoromicia capensis					Circoviridae, Bunyaviridae, Picornaviridae, Coronaviridae, Adenoviridae, Herpesviridae						Geldenhuys M, Mortlock M, Weyer J, Bezuidt O, Seamark ECJ, Kearney T, et al. (2018) A metagenomic viral discovery approach identifies potential zoonotic and novel mammalian viruses in Neoromicia bats within South Africa. PLoS ONE 13 : e0194527. https://doi.org/10.1371/journal. pone.0194527
Nyctalus leisleri					Alpha-CoVs						Monchatre-Leroy E, Boué F, Boucher JM, Renault C, Moutou F, Ar Gouilh M, Umhang G. Identification of Alpha and Beta Coronavirus in Wildlife Species in France: Bats, Rodents, Rabbits, and Hedgehogs. Viruses. 2017 Nov 29;9(12):364. doi: 10.3390/v9120364. PMID: 29186061; PMCID: PMC5744139.
Nyctalus noctula					Alpha-CoVs						Monchatre-Leroy E, Boué F, Boucher JM, Renault C, Moutou F, Ar Gouilh M, Umhang G. Identification of Alpha and Beta Coronavirus in Wildlife Species in France: Bats, Rodents, Rabbits, and Hedgehogs. Viruses. 2017 Nov 29;9(12):364. doi: 10.3390/v9120364. PMID: 29186061; PMCID: PMC5744139.
Nyctalus noctula					Bat-CoV-RNA						Chantal B.E.M. Reusken, Peter H.C. Lina, Annemarie Pielaat, Ankje de Vries, Cecile Dam-Deisz, Jeroen Adema, Jan Felix Drexler, Christian Drosten, and Engbert A. Kooi. Circulation of Group 2 Coronaviruses in a Bat Species Common to Urban Areas in Western Europe. Vector-Borne and Zoonotic Diseases 2010 10:8, 785-800
Nyctalus noctula					totivirus-like						da Silva Couto Roseane, Endrya do Socorro Foro Ramos, Wandercleyson Uchôa Abreu, Luis Reginaldo Ribeiro Rodrigues, Luis Fernando Marinho, Vanessa dos Santos Morais, Fabiola Villanova, Ramendra Pati Pandey, Xutao Deng, Eric Delwart, Antonio Charlys da Costa, Elcio Leal. Molossus molossus bats encompass at least two distinct genera of totivirus- bioRxiv 2023.07.07.548100; doi: https://doi.org/10.11…
Nycteris cf. gambiensis					Bat-CoV-RNA						Annan A, Baldwin HJ, Corman V, Klose SM, Owusu M, Nkrumah E, et al. Human Betacoronavirus 2c EMC/2012–related Viruses in Bats, Ghana and Europe. Emerg Infect Dis. 2013;19:456-459. https://doi.org/10.3201/eid1903.121503
Nycteris sp.					Rotavirus						Kia GSN, Tao Y, Umoh JU, Kwaga JKP, Tong S. Identification of Coronaviruses, Paramyxoviruses, Reoviruses, and Rotaviruses among Bats in Nigeria. Am J Trop Med Hyg. 2021 Jan 18;104:1106-1110. doi: 10.4269/ajtmh.19-0872. PMID: 33534762; PMCID: PMC7941819.
Pipistrellus kuhlii					Alpha-CoVs						Monchatre-Leroy E, Boué F, Boucher JM, Renault C, Moutou F, Ar Gouilh M, Umhang G. Identification of Alpha and Beta Coronavirus in Wildlife Species in France: Bats, Rodents, Rabbits, and Hedgehogs. Viruses. 2017 Nov 29;9(12):364. doi: 10.3390/v9120364. PMID: 29186061; PMCID: PMC5744139.
Pipistrellus nathusii					Alpha-CoVs						Monchatre-Leroy E, Boué F, Boucher JM, Renault C, Moutou F, Ar Gouilh M, Umhang G. Identification of Alpha and Beta Coronavirus in Wildlife Species in France: Bats, Rodents, Rabbits, and Hedgehogs. Viruses. 2017 Nov 29;9(12):364. doi: 10.3390/v9120364. PMID: 29186061; PMCID: PMC5744139.
Pipistrellus nathusii					Bat-CoV-RNA						Mols VC, Lamers MM, Leijten LM, Breugem TI, van de Bildt MW, van den Doel PB, Lina PH, Koopmans MP, Haagmans BL, Kuiken T, Begeman L. Intestinal Tropism of a Betacoronavirus (Merbecovirus) in Nathusius's Pipistrelle Bat (Pipistrellus nathusii), Its Natural Host. J Virol. 2023 Mar 30;97:e0009923. doi: 10.1128/jvi.00099-23. Epub 2023 Mar 1. Erratum in: J Virol. 2023 May 31;97(5):e0059623. PMID: 368…
Pipistrellus nathusii					Bat-CoV-RNA						Chantal B.E.M. Reusken, Peter H.C. Lina, Annemarie Pielaat, Ankje de Vries, Cecile Dam-Deisz, Jeroen Adema, Jan Felix Drexler, Christian Drosten, and Engbert A. Kooi. Circulation of Group 2 Coronaviruses in a Bat Species Common to Urban Areas in Western Europe. Vector-Borne and Zoonotic Diseases 2010 10:8, 785-801
Pipistrellus pipistrellus					Alpha-CoVs						Monchatre-Leroy E, Boué F, Boucher JM, Renault C, Moutou F, Ar Gouilh M, Umhang G. Identification of Alpha and Beta Coronavirus in Wildlife Species in France: Bats, Rodents, Rabbits, and Hedgehogs. Viruses. 2017 Nov 29;9(12):364. doi: 10.3390/v9120364. PMID: 29186061; PMCID: PMC5744139.
Pipistrellus pipistrellus					Bat-CoV-RNA						Chantal B.E.M. Reusken, Peter H.C. Lina, Annemarie Pielaat, Ankje de Vries, Cecile Dam-Deisz, Jeroen Adema, Jan Felix Drexler, Christian Drosten, and Engbert A. Kooi. Circulation of Group 2 Coronaviruses in a Bat Species Common to Urban Areas in Western Europe. Vector-Borne and Zoonotic Diseases 2010 10:8, 785-802
Pipistrellus pygmaeus					Alpha-CoVs						Monchatre-Leroy E, Boué F, Boucher JM, Renault C, Moutou F, Ar Gouilh M, Umhang G. Identification of Alpha and Beta Coronavirus in Wildlife Species in France: Bats, Rodents, Rabbits, and Hedgehogs. Viruses. 2017 Nov 29;9(12):364. doi: 10.3390/v9120364. PMID: 29186061; PMCID: PMC5744139.
Pipistrellus pygmaeus					Gubbo nairovirus, Nairoviridae						Ortiz-Baez AS, Jaenson TGT, Holmes EC, Pettersson JH, Wilhelmsson P. Substantial viral and bacterial diversity at the bat-tick interface. Microb Genom. 2023 Mar;9:mgen000942. doi: 10.1099/mgen.0.000942. PMID: 36862584; PMCID: PMC10132063.
Plecotus auritus					Alpha-CoVs						Monchatre-Leroy E, Boué F, Boucher JM, Renault C, Moutou F, Ar Gouilh M, Umhang G. Identification of Alpha and Beta Coronavirus in Wildlife Species in France: Bats, Rodents, Rabbits, and Hedgehogs. Viruses. 2017 Nov 29;9(12):364. doi: 10.3390/v9120364. PMID: 29186061; PMCID: PMC5744139.
Plecotus auritus					Bat-CoV-RNA						Chantal B.E.M. Reusken, Peter H.C. Lina, Annemarie Pielaat, Ankje de Vries, Cecile Dam-Deisz, Jeroen Adema, Jan Felix Drexler, Christian Drosten, and Engbert A. Kooi. Circulation of Group 2 Coronaviruses in a Bat Species Common to Urban Areas in Western Europe. Vector-Borne and Zoonotic Diseases 2010 10:8, 785-803
Plecotus austriacus					Alpha-CoVs						Monchatre-Leroy E, Boué F, Boucher JM, Renault C, Moutou F, Ar Gouilh M, Umhang G. Identification of Alpha and Beta Coronavirus in Wildlife Species in France: Bats, Rodents, Rabbits, and Hedgehogs. Viruses. 2017 Nov 29;9(12):364. doi: 10.3390/v9120364. PMID: 29186061; PMCID: PMC5744139.
Rhinolophus euryale					Alpha-CoVs						Monchatre-Leroy E, Boué F, Boucher JM, Renault C, Moutou F, Ar Gouilh M, Umhang G. Identification of Alpha and Beta Coronavirus in Wildlife Species in France: Bats, Rodents, Rabbits, and Hedgehogs. Viruses. 2017 Nov 29;9(12):364. doi: 10.3390/v9120364. PMID: 29186061; PMCID: PMC5744139.
Rhinolophus ferrumequinum					Alpha-CoVs						Monchatre-Leroy E, Boué F, Boucher JM, Renault C, Moutou F, Ar Gouilh M, Umhang G. Identification of Alpha and Beta Coronavirus in Wildlife Species in France: Bats, Rodents, Rabbits, and Hedgehogs. Viruses. 2017 Nov 29;9(12):364. doi: 10.3390/v9120364. PMID: 29186061; PMCID: PMC5744139.
Rhinolophus hipposideros					Alpha-CoVs						Monchatre-Leroy E, Boué F, Boucher JM, Renault C, Moutou F, Ar Gouilh M, Umhang G. Identification of Alpha and Beta Coronavirus in Wildlife Species in France: Bats, Rodents, Rabbits, and Hedgehogs. Viruses. 2017 Nov 29;9(12):364. doi: 10.3390/v9120364. PMID: 29186061; PMCID: PMC5744139.
Scotophilus kuhlii					Alpha-CoVs and Beta-CoVs						Latinne, A.; Nga, N.T.T.; Long, N.V.; Ngoc, P.T.B.; Thuy, H.B.; PREDICT Consortium; Long, N.V.; Long, P.T.; Phuong, N.T.; Quang, L.T.V.; et al. One Health Surveillance Highlights Circulation of Viruses with Zoonotic Potential in Bats, Pigs, and Humans in Viet Nam. Viruses 2023, 15, 790. https://doi.org/ 10.3390/v15030791
Tadarida brasiliensis					Herpesvirus						Moreira Marrero, L., Botto Nuñez, G., Malta, L. et al. Ecological and Conservation Significance of Herpesvirus Infection in Neotropical Bats. EcoHealth 18, 123–133 (2021). https://doi.org/10.1007/s10393-021-01530-2
Tylonycteris robustula					Lyssavirus, RABV						Ayu Pradipta Pratiwi, Arief Mulyono, Ika Martiningsih, Aryo Ardanto, Bagus Chandra Hermawan, Rais Yunarko, Hafiz Riswandi (2019) A NEW RECORD : BAT SPECIES AS RESERVOIR for Lyssavirus IN BALI PROVINCE, INDONESIA. Vektora Volume 11 Nomor 1, Juni 2019: 63 – 72. DOI : 10.22435/vk.v11i1.1094.63-73
Vespertilio murinus					Alpha-CoVs						Monchatre-Leroy E, Boué F, Boucher JM, Renault C, Moutou F, Ar Gouilh M, Umhang G. Identification of Alpha and Beta Coronavirus in Wildlife Species in France: Bats, Rodents, Rabbits, and Hedgehogs. Viruses. 2017 Nov 29;9(12):364. doi: 10.3390/v9120364. PMID: 29186061; PMCID: PMC5744139.
Miniopterus fuliginosus					Astroviruses						Van Brussel Kate , Jackie E. Mahar, Jane Hall, Hannah Bender, Ayda Susana Ortiz-Baez, Wei-Shan Chang, Edward C. Holmes, Karrie Rose. Gammaretroviruses, novel viruses and pathogenic bacteria in Australian bats with neurological signs, pneumonia and skin lesions. Virology doi: 10.1016/j.virol.2023.07.011
Pteropus poliocephalus					Pegivirus (Flaviviridae), Kunsagivirus (Picornaviridae )						Van Brussel Kate , Jackie E. Mahar, Jane Hall, Hannah Bender, Ayda Susana Ortiz-Baez, Wei-Shan Chang, Edward C. Holmes, Karrie Rose. Gammaretroviruses, novel viruses and pathogenic bacteria in Australian bats with neurological signs, pneumonia and skin lesions. Virology doi: 10.1016/j.virol.2023.07.012
Miniopterus schreibersii					Lloviu Virus						Goletic, S.; Goletic, T.; Omeragic, J.; Supic, J.; Kapo, N.; Nicevic, M.; Skapur, V.; Rukavina, D.; Maksimovic, Z.; Softic, A.; et al.. Metagenomic Sequencing of Lloviu Virus from Dead Schreiber’s Bats in Bosnia and Herzegovina.Microorganisms 2023, 11, 2892. https://doi.org/10.3390/microorganisms11122892
Insectivorous					Bacterial Microbiome						References
Antrozous pallidus					Acetobacteraceae, Bacillaceae, Bacteroidaceae, Bartonellaceae, Clostridiaceae, Corynebacteriaceae, Desulfarculaceae, Desulfovibrionaceae, Enterobacteriaceae, Enterococcaceae, Erysipelotrichaceae, Lachnospiraceae, Mycoplasmataceae, Pasteurellaceae, Phyllobacteriaceae, Porphyromonadaceae, Pseudomonadaceae, Rikenellaceae, Ruminococcaceae, Staphylococcaceae, Streptococcaceae						Fofanov VY, Furstenau TN, Sanchez D, et al. Guano exposed: Impact of aerobic conditions on bat fecal microbiota. Ecol Evol. 2018;8:5563–5574. https://doi. org/10.1002/ece3.4084
Eptesicus fuscus					Acetobacteraceae, Bacillaceae, Bacteroidaceae, Bartonellaceae, Clostridiaceae, Corynebacteriaceae, Desulfarculaceae, Desulfovibrionaceae, Enterobacteriaceae, Enterococcaceae, Erysipelotrichaceae, Lachnospiraceae, Mycoplasmataceae, Pasteurellaceae, Phyllobacteriaceae, Porphyromonadaceae, Pseudomonadaceae, Rikenellaceae, Ruminococcaceae, Staphylococcaceae, Streptococcaceae						Fofanov VY, Furstenau TN, Sanchez D, et al. Guano exposed: Impact of aerobic conditions on bat fecal microbiota. Ecol Evol. 2018;8:5563–5574. https://doi. org/10.1002/ece3.4085
Euderma maculatum					Acetobacteraceae, Bacillaceae, Bacteroidaceae, Bartonellaceae, Clostridiaceae, Corynebacteriaceae, Desulfarculaceae, Desulfovibrionaceae, Enterobacteriaceae, Enterococcaceae, Erysipelotrichaceae, Lachnospiraceae, Mycoplasmataceae, Pasteurellaceae, Phyllobacteriaceae, Porphyromonadaceae, Pseudomonadaceae, Rikenellaceae, Ruminococcaceae, Staphylococcaceae, Streptococcaceae						Fofanov VY, Furstenau TN, Sanchez D, et al. Guano exposed: Impact of aerobic conditions on bat fecal microbiota. Ecol Evol. 2018;8:5563–5574. https://doi. org/10.1002/ece3.4086
Myotis californicus					Acetobacteraceae, Bacillaceae, Bacteroidaceae, Bartonellaceae, Clostridiaceae, Corynebacteriaceae, Desulfarculaceae, Desulfovibrionaceae, Enterobacteriaceae, Enterococcaceae, Erysipelotrichaceae, Lachnospiraceae, Mycoplasmataceae, Pasteurellaceae, Phyllobacteriaceae, Porphyromonadaceae, Pseudomonadaceae, Rikenellaceae, Ruminococcaceae, Staphylococcaceae, Streptococcaceae						Fofanov VY, Furstenau TN, Sanchez D, et al. Guano exposed: Impact of aerobic conditions on bat fecal microbiota. Ecol Evol. 2018;8:5563–5574. https://doi. org/10.1002/ece3.4087
Myotis evotis					Acetobacteraceae, Bacillaceae, Bacteroidaceae, Bartonellaceae, Clostridiaceae, Corynebacteriaceae, Desulfarculaceae, Desulfovibrionaceae, Enterobacteriaceae, Enterococcaceae, Erysipelotrichaceae, Lachnospiraceae, Mycoplasmataceae, Pasteurellaceae, Phyllobacteriaceae, Porphyromonadaceae, Pseudomonadaceae, Rikenellaceae, Ruminococcaceae, Staphylococcaceae, Streptococcaceae						Fofanov VY, Furstenau TN, Sanchez D, et al. Guano exposed: Impact of aerobic conditions on bat fecal microbiota. Ecol Evol. 2018;8:5563–5574. https://doi. org/10.1002/ece3.4088
Myotis volans					Acetobacteraceae, Bacillaceae, Bacteroidaceae, Bartonellaceae, Clostridiaceae, Corynebacteriaceae, Desulfarculaceae, Desulfovibrionaceae, Enterobacteriaceae, Enterococcaceae, Erysipelotrichaceae, Lachnospiraceae, Mycoplasmataceae, Pasteurellaceae, Phyllobacteriaceae, Porphyromonadaceae, Pseudomonadaceae, Rikenellaceae, Ruminococcaceae, Staphylococcaceae, Streptococcaceae						Fofanov VY, Furstenau TN, Sanchez D, et al. Guano exposed: Impact of aerobic conditions on bat fecal microbiota. Ecol Evol. 2018;8:5563–5574. https://doi. org/10.1002/ece3.4089
Myotis yumanensis					Acetobacteraceae, Bacillaceae, Bacteroidaceae, Bartonellaceae, Clostridiaceae, Corynebacteriaceae, Desulfarculaceae, Desulfovibrionaceae, Enterobacteriaceae, Enterococcaceae, Erysipelotrichaceae, Lachnospiraceae, Mycoplasmataceae, Pasteurellaceae, Phyllobacteriaceae, Porphyromonadaceae, Pseudomonadaceae, Rikenellaceae, Ruminococcaceae, Staphylococcaceae, Streptococcaceae						Fofanov VY, Furstenau TN, Sanchez D, et al. Guano exposed: Impact of aerobic conditions on bat fecal microbiota. Ecol Evol. 2018;8:5563–5574. https://doi. org/10.1002/ece3.4090
Nyctinomops macrotis					Acetobacteraceae, Bacillaceae, Bacteroidaceae, Bartonellaceae, Clostridiaceae, Corynebacteriaceae, Desulfarculaceae, Desulfovibrionaceae, Enterobacteriaceae, Enterococcaceae, Erysipelotrichaceae, Lachnospiraceae, Mycoplasmataceae, Pasteurellaceae, Phyllobacteriaceae, Porphyromonadaceae, Pseudomonadaceae, Rikenellaceae, Ruminococcaceae, Staphylococcaceae, Streptococcaceae						Fofanov VY, Furstenau TN, Sanchez D, et al. Guano exposed: Impact of aerobic conditions on bat fecal microbiota. Ecol Evol. 2018;8:5563–5574. https://doi. org/10.1002/ece3.4091
Parastrellus hesperus					Acetobacteraceae, Bacillaceae, Bacteroidaceae, Bartonellaceae, Clostridiaceae, Corynebacteriaceae, Desulfarculaceae, Desulfovibrionaceae, Enterobacteriaceae, Enterococcaceae, Erysipelotrichaceae, Lachnospiraceae, Mycoplasmataceae, Pasteurellaceae, Phyllobacteriaceae, Porphyromonadaceae, Pseudomonadaceae, Rikenellaceae, Ruminococcaceae, Staphylococcaceae, Streptococcaceae						Fofanov VY, Furstenau TN, Sanchez D, et al. Guano exposed: Impact of aerobic conditions on bat fecal microbiota. Ecol Evol. 2018;8:5563–5574. https://doi. org/10.1002/ece3.4092
Tadarida brasiliensis					Acetobacteraceae, Bacillaceae, Bacteroidaceae, Bartonellaceae, Clostridiaceae, Corynebacteriaceae, Desulfarculaceae, Desulfovibrionaceae, Enterobacteriaceae, Enterococcaceae, Erysipelotrichaceae, Lachnospiraceae, Mycoplasmataceae, Pasteurellaceae, Phyllobacteriaceae, Porphyromonadaceae, Pseudomonadaceae, Rikenellaceae, Ruminococcaceae, Staphylococcaceae, Streptococcaceae						Fofanov VY, Furstenau TN, Sanchez D, et al. Guano exposed: Impact of aerobic conditions on bat fecal microbiota. Ecol Evol. 2018;8:5563–5574. https://doi. org/10.1002/ece3.4093
Molossus rufus					Acinetobacter baumannii ; Acinetobacter sp. ; Escherichia coli ; Proteus vulgaris ; Salmonella sp. ; Serratia marcescens						ClaÂudio VC, Gonzalez I, Barbosa G, Rocha V, Moratelli R, Rassy F (2018) Bacteria richness and antibiotic-resistance in bats from a protected area in the Atlantic Forest of Southeastern Brazil.PLoS ONE 13(9): e0203411. https://doi.org/ 10.1371/journal.pone.0203415
Cynomops abrasus					Acinetobacter pittii ; Enterobacter cloacae						ClaÂudio VC, Gonzalez I, Barbosa G, Rocha V, Moratelli R, Rassy F (2018) Bacteria richness and antibiotic-resistance in bats from a protected area in the Atlantic Forest of Southeastern Brazil.PLoS ONE 13(9): e0203411. https://doi.org/ 10.1371/journal.pone.0203423
Myotis nigricans					Aeromonas hydrophila ; Enterobacter sp. ; Lactococcus lactis ; Pantoea agglomerans ; Pantoea sp. ; Serratia marcescens ; Serratia sp. ; Yokenella regensburgei						ClaÂudio VC, Gonzalez I, Barbosa G, Rocha V, Moratelli R, Rassy F (2018) Bacteria richness and antibiotic-resistance in bats from a protected area in the Atlantic Forest of Southeastern Brazil.PLoS ONE 13(9): e0203411. https://doi.org/ 10.1371/journal.pone.0203420
Perimyotis subflavus					Arthrobacter Lysobacter Bacillus Agromyces Rhodococcus Rhizobium Achromobacter Aminobacter Sphingomonas Pseudomonas Luteibacter Streptomyces Microbacterium Nocardia Bacillus Corynebacterium Enterococcus						Matthew Grisnik, Olivia Bowers, Andrew J Moore, Benjamin F Jones, Joshua R Campbell, Donald M Walker, The cutaneous microbiota of bats has in vitro antifungal activity against the white nose pathogen, FEMS Microbiology Ecology, Volume 96, Issue 2, February 2020, fiz193, https://doi.org/10.1093/femsec/fiz193
Eptesicus serotinus					Bacillus sp						Popov, I.V., Mazanko, M.S., Kulaeva, E.D. et al. Gut microbiota of bats: pro-mutagenic properties and possible frontiers in preventing emerging disease. Sci Rep 11, 21075 (2021). https://doi.org/10.1038/s41598-021-00604-z
Megaderma lyra					Bacillus sp., Citrobacter sp., Enterobacter sp, Chitinolytic bacteria						Dhivahar, Anutthaman Parthasarathy, Kathiravan Krishnan, Basavaraj S. Kovi, Ganesh N. Pandian, Bat-associated microbes: Opportunities and perils, an overview, Heliyon, Volume 9, Issue 12, 2023, e22351, ISSN 2405-8440, https://doi.org/10.1016/j.heliyon.2023.e22351.
Rhinopoma hardwickii					Bacillus sp., Citrobacter sp., Enterobacter sp, Chitinolytic bacteria						Dhivahar, Anutthaman Parthasarathy, Kathiravan Krishnan, Basavaraj S. Kovi, Ganesh N. Pandian, Bat-associated microbes: Opportunities and perils, an overview, Heliyon, Volume 9, Issue 12, 2023, e22351, ISSN 2405-8440, https://doi.org/10.1016/j.heliyon.2023.e22351.
Myotis blythii					Carnobacterium, Lactococcus, Staphylococcus, Pseudomonas, Obesumbacterium, Enterococcus, Serratia, Sporosarcina						Vengust M, Knapic T, Weese JS (2018) The fecal bacterial microbiota of bats; Slovenia. PLoS ONE 13(5): e0196728. https://doi.org/10.1371/journal.pone.0196728
Molossus molossus					Cedecea lapagei ; Citrobacter sp. ; Ochrobactrum sp. ; Ochrobactrum tritici ; Serratia marcescens ; Serratia sp. ; Staphylococcus sp.						ClaÂudio VC, Gonzalez I, Barbosa G, Rocha V, Moratelli R, Rassy F (2018) Bacteria richness and antibiotic-resistance in bats from a protected area in the Atlantic Forest of Southeastern Brazil.PLoS ONE 13(9): e0203411. https://doi.org/ 10.1371/journal.pone.0203414
Eptesicus serotinus					Enterobacter , Escherichia , Enterobacteriaceae, Serratia, Klebsiella, Bacillus,Morganella, Lactococcus, Citrobacter , Aeromonas , Kluyvera , and Enterococcus						Guo M, Xie S, Wang J, Zhang Y, He X, Luo P, Deng J, Zhou C, Qin J, Huang C, Zhang L. The difference in the composition of gut microbiota is greater among bats of different phylogenies than among those with different dietary habits. Front Microbiol. 2023 Jul 28;14:1207482. doi: 10.3389/fmicb.2023.1207482. PMID: 37577418; PMCID: PMC10419214.
Hypsugo pulveratus					Enterobacter , Escherichia , Enterobacteriaceae, Serratia, Klebsiella, Bacillus,Morganella, Lactococcus, Citrobacter , Aeromonas , Kluyvera , and Enterococcus						Guo M, Xie S, Wang J, Zhang Y, He X, Luo P, Deng J, Zhou C, Qin J, Huang C, Zhang L. The difference in the composition of gut microbiota is greater among bats of different phylogenies than among those with different dietary habits. Front Microbiol. 2023 Jul 28;14:1207482. doi: 10.3389/fmicb.2023.1207482. PMID: 37577418; PMCID: PMC10419214.
Miniopterus fuliginosus					Enterobacter , Escherichia , Enterobacteriaceae, Serratia, Klebsiella, Bacillus,Morganella, Lactococcus, Citrobacter , Aeromonas , Kluyvera , and Enterococcus						Guo M, Xie S, Wang J, Zhang Y, He X, Luo P, Deng J, Zhou C, Qin J, Huang C, Zhang L. The difference in the composition of gut microbiota is greater among bats of different phylogenies than among those with different dietary habits. Front Microbiol. 2023 Jul 28;14:1207482. doi: 10.3389/fmicb.2023.1207482. PMID: 37577418; PMCID: PMC10419214.
Miniopterus pusillus					Enterobacter , Escherichia , Enterobacteriaceae, Serratia, Klebsiella, Bacillus,Morganella, Lactococcus, Citrobacter , Aeromonas , Kluyvera , and Enterococcus						Guo M, Xie S, Wang J, Zhang Y, He X, Luo P, Deng J, Zhou C, Qin J, Huang C, Zhang L. The difference in the composition of gut microbiota is greater among bats of different phylogenies than among those with different dietary habits. Front Microbiol. 2023 Jul 28;14:1207482. doi: 10.3389/fmicb.2023.1207482. PMID: 37577418; PMCID: PMC10419214.
Monascus altarium					Enterobacter , Escherichia , Enterobacteriaceae, Serratia, Klebsiella, Bacillus,Morganella, Lactococcus, Citrobacter , Aeromonas , Kluyvera , and Enterococcus						Guo M, Xie S, Wang J, Zhang Y, He X, Luo P, Deng J, Zhou C, Qin J, Huang C, Zhang L. The difference in the composition of gut microbiota is greater among bats of different phylogenies than among those with different dietary habits. Front Microbiol. 2023 Jul 28;14:1207482. doi: 10.3389/fmicb.2023.1207482. PMID: 37577418; PMCID: PMC10419214.
Monascus davidii					Enterobacter , Escherichia , Enterobacteriaceae, Serratia, Klebsiella, Bacillus,Morganella, Lactococcus, Citrobacter , Aeromonas , Kluyvera , and Enterococcus						Guo M, Xie S, Wang J, Zhang Y, He X, Luo P, Deng J, Zhou C, Qin J, Huang C, Zhang L. The difference in the composition of gut microbiota is greater among bats of different phylogenies than among those with different dietary habits. Front Microbiol. 2023 Jul 28;14:1207482. doi: 10.3389/fmicb.2023.1207482. PMID: 37577418; PMCID: PMC10419214.
Monascus longipes					Enterobacter , Escherichia , Enterobacteriaceae, Serratia, Klebsiella, Bacillus,Morganella, Lactococcus, Citrobacter , Aeromonas , Kluyvera , and Enterococcus						Guo M, Xie S, Wang J, Zhang Y, He X, Luo P, Deng J, Zhou C, Qin J, Huang C, Zhang L. The difference in the composition of gut microbiota is greater among bats of different phylogenies than among those with different dietary habits. Front Microbiol. 2023 Jul 28;14:1207482. doi: 10.3389/fmicb.2023.1207482. PMID: 37577418; PMCID: PMC10419214.
Murina aurata					Enterobacter , Escherichia , Enterobacteriaceae, Serratia, Klebsiella, Bacillus,Morganella, Lactococcus, Citrobacter , Aeromonas , Kluyvera , and Enterococcus						Guo M, Xie S, Wang J, Zhang Y, He X, Luo P, Deng J, Zhou C, Qin J, Huang C, Zhang L. The difference in the composition of gut microbiota is greater among bats of different phylogenies than among those with different dietary habits. Front Microbiol. 2023 Jul 28;14:1207482. doi: 10.3389/fmicb.2023.1207482. PMID: 37577418; PMCID: PMC10419214.
Murina huttoni					Enterobacter , Escherichia , Enterobacteriaceae, Serratia, Klebsiella, Bacillus,Morganella, Lactococcus, Citrobacter , Aeromonas , Kluyvera , and Enterococcus						Guo M, Xie S, Wang J, Zhang Y, He X, Luo P, Deng J, Zhou C, Qin J, Huang C, Zhang L. The difference in the composition of gut microbiota is greater among bats of different phylogenies than among those with different dietary habits. Front Microbiol. 2023 Jul 28;14:1207482. doi: 10.3389/fmicb.2023.1207482. PMID: 37577418; PMCID: PMC10419214.
Myotis chinensis					Enterobacter , Escherichia , Enterobacteriaceae, Serratia, Klebsiella, Bacillus,Morganella, Lactococcus, Citrobacter , Aeromonas , Kluyvera , and Enterococcus						Guo M, Xie S, Wang J, Zhang Y, He X, Luo P, Deng J, Zhou C, Qin J, Huang C, Zhang L. The difference in the composition of gut microbiota is greater among bats of different phylogenies than among those with different dietary habits. Front Microbiol. 2023 Jul 28;14:1207482. doi: 10.3389/fmicb.2023.1207482. PMID: 37577418; PMCID: PMC10419214.
Rhinolophus affinis					Enterobacter , Escherichia , Enterobacteriaceae, Serratia, Klebsiella, Bacillus,Morganella, Lactococcus, Citrobacter , Aeromonas , Kluyvera , and Enterococcus						Guo M, Xie S, Wang J, Zhang Y, He X, Luo P, Deng J, Zhou C, Qin J, Huang C, Zhang L. The difference in the composition of gut microbiota is greater among bats of different phylogenies than among those with different dietary habits. Front Microbiol. 2023 Jul 28;14:1207482. doi: 10.3389/fmicb.2023.1207482. PMID: 37577418; PMCID: PMC10419214.
Rhinolophus macrotis					Enterobacter , Escherichia , Enterobacteriaceae, Serratia, Klebsiella, Bacillus,Morganella, Lactococcus, Citrobacter , Aeromonas , Kluyvera , and Enterococcus						Guo M, Xie S, Wang J, Zhang Y, He X, Luo P, Deng J, Zhou C, Qin J, Huang C, Zhang L. The difference in the composition of gut microbiota is greater among bats of different phylogenies than among those with different dietary habits. Front Microbiol. 2023 Jul 28;14:1207482. doi: 10.3389/fmicb.2023.1207482. PMID: 37577418; PMCID: PMC10419214.
Rhinolophus pearsonii					Enterobacter , Escherichia , Enterobacteriaceae, Serratia, Klebsiella, Bacillus,Morganella, Lactococcus, Citrobacter , Aeromonas , Kluyvera , and Enterococcus						Guo M, Xie S, Wang J, Zhang Y, He X, Luo P, Deng J, Zhou C, Qin J, Huang C, Zhang L. The difference in the composition of gut microbiota is greater among bats of different phylogenies than among those with different dietary habits. Front Microbiol. 2023 Jul 28;14:1207482. doi: 10.3389/fmicb.2023.1207482. PMID: 37577418; PMCID: PMC10419214.
Rhinolophus pusillus					Enterobacter , Escherichia , Enterobacteriaceae, Serratia, Klebsiella, Bacillus,Morganella, Lactococcus, Citrobacter , Aeromonas , Kluyvera , and Enterococcus						Guo M, Xie S, Wang J, Zhang Y, He X, Luo P, Deng J, Zhou C, Qin J, Huang C, Zhang L. The difference in the composition of gut microbiota is greater among bats of different phylogenies than among those with different dietary habits. Front Microbiol. 2023 Jul 28;14:1207482. doi: 10.3389/fmicb.2023.1207482. PMID: 37577418; PMCID: PMC10419214.
Rhinolophus siamensis					Enterobacter , Escherichia , Enterobacteriaceae, Serratia, Klebsiella, Bacillus,Morganella, Lactococcus, Citrobacter , Aeromonas , Kluyvera , and Enterococcus						Guo M, Xie S, Wang J, Zhang Y, He X, Luo P, Deng J, Zhou C, Qin J, Huang C, Zhang L. The difference in the composition of gut microbiota is greater among bats of different phylogenies than among those with different dietary habits. Front Microbiol. 2023 Jul 28;14:1207482. doi: 10.3389/fmicb.2023.1207482. PMID: 37577418; PMCID: PMC10419214.
Lasiurus ebenus					Enterobacter cloacae ; Pseudomonas aeruginosa ; Serratia marcescens						ClaÂudio VC, Gonzalez I, Barbosa G, Rocha V, Moratelli R, Rassy F (2018) Bacteria richness and antibiotic-resistance in bats from a protected area in the Atlantic Forest of Southeastern Brazil.PLoS ONE 13(9): e0203411. https://doi.org/ 10.1371/journal.pone.0203417
Myotis myotis					Enterobacter cloacae, Hafnia alvei , Citrobacter spp. , and Serratia marcescens and Citrobacter freundii, Salmonella enterica, Klebsiella pneumoniae, and Pseudomonas aeruginosa, Enterococcus faecalis, Bacillus cereus, and Staphylococcus epidermidis.						Foti M, Spena MT, Fisichella V, Mascetti A, Colnaghi M, Grasso M, Piraino C, Sciurba F, Grasso R. Cultivable Bacteria Associated with the Microbiota of Troglophile Bats. Animals. 2022; 12(19):2684. https://doi.org/10.3390/ani12192684 https://doi.org/10.3390/ani12192684
Miniopterus schreibersii					Enterobacter cloacae, Hafnia alvei , Citrobacter spp. , and Serratia marcescens and Citrobacter freundii, Salmonella enterica, Klebsiella pneumoniae, Enterococcus faecalis, Bacillus cereus, and Staphylococcus epidermidis.						Foti, M.; Spena, M.T.; Fisichella, V.; Mascetti, A.; Colnaghi, M.; Grasso, M.; Piraino, C.; Sciurba, F.; Grasso, R. Cultivable Bacteria Associated with the Microbiota of Troglophile Bats. Animals 2022, 12, 2684. https://doi.org/10.3390/ani12192685
Rhinolophus hipposideros					Enterobacter cloacae, Hafnia alvei , Citrobacter spp. , and Serratia marcescens and Citrobacter freundii, Salmonella enterica, Klebsiella pneumoniae, Escherichia coli, Enterococcus faecalis, Bacillus cereus, and Staphylococcus epidermidis.						Foti, M.; Spena, M.T.; Fisichella, V.; Mascetti, A.; Colnaghi, M.; Grasso, M.; Piraino, C.; Sciurba, F.; Grasso, R. Cultivable Bacteria Associated with the Microbiota of Troglophile Bats. Animals 2022, 12, 2684. https://doi.org/10.3390/ani12192686
Histiotus velatus					Enterobacter sp. ; Erwinia persicina ; Hafnia alvei ; Pseudomonas sp.; Serratia marcescens ; Staphylococcus sp.						ClaÂudio VC, Gonzalez I, Barbosa G, Rocha V, Moratelli R, Rassy F (2018) Bacteria richness and antibiotic-resistance in bats from a protected area in the Atlantic Forest of Southeastern Brazil.PLoS ONE 13(9): e0203411. https://doi.org/ 10.1371/journal.pone.0203418
Molossops neglectus					Enterobacter sp. ; Escherichia coli ; Serratia marcescens ; Staphylococcus sp.						ClaÂudio VC, Gonzalez I, Barbosa G, Rocha V, Moratelli R, Rassy F (2018) Bacteria richness and antibiotic-resistance in bats from a protected area in the Atlantic Forest of Southeastern Brazil.PLoS ONE 13(9): e0203411. https://doi.org/ 10.1371/journal.pone.0203412
Myotis ruber					Enterococcus faecalis ; Ewingella americana ; Pseudomonas sp. ; Serratia marcescens ; Serratia sp.						ClaÂudio VC, Gonzalez I, Barbosa G, Rocha V, Moratelli R, Rassy F (2018) Bacteria richness and antibiotic-resistance in bats from a protected area in the Atlantic Forest of Southeastern Brazil.PLoS ONE 13(9): e0203411. https://doi.org/ 10.1371/journal.pone.0203422
Hipposideros cervinus					Enterococcus faecalis, E. gallinarum, Klebsiella grimontii, Lactococcus lactis,and L. garvieae, E. cancerogenus and C. freundii						Yuyuan Huang, Yamin Sun, Qianni Huang, Xianglian Lv, Ji Pu, Wentao Zhu, Shan Lu, Dong Jin, Liyun Liu, Zhengli Shi , Jianguo Xu xujianguo - The Threat of Potentially Pathogenic Bacteria in the Feces of Bats. https://doi.org/10.1128/spectrum.01802-23
Myotis scotti					Enterococcus faecalis, E. gallinarum, Klebsiella grimontii, Lactococcus lactis,and L. garvieae, E. cancerogenus and C. freundii						Yuyuan Huang, Yamin Sun, Qianni Huang, Xianglian Lv, Ji Pu, Wentao Zhu, Shan Lu, Dong Jin, Liyun Liu, Zhengli Shi , Jianguo Xu xujianguo - The Threat of Potentially Pathogenic Bacteria in the Feces of Bats. https://doi.org/10.1128/spectrum.01802-25
Rhinolophus macrotis					Enterococcus faecalis, E. gallinarum, Klebsiella grimontii, Lactococcus lactis,and L. garvieae, E. cancerogenus and C. freundii						Yuyuan Huang, Yamin Sun, Qianni Huang, Xianglian Lv, Ji Pu, Wentao Zhu, Shan Lu, Dong Jin, Liyun Liu, Zhengli Shi , Jianguo Xu xujianguo - The Threat of Potentially Pathogenic Bacteria in the Feces of Bats. https://doi.org/10.1128/spectrum.01802-24
Taphozous perforates					Enterococcus faecalis, E. gallinarum, Klebsiella grimontii, Lactococcus lactis,and L. garvieae, E. cancerogenus and C. freundii						Yuyuan Huang, Yamin Sun, Qianni Huang, Xianglian Lv, Ji Pu, Wentao Zhu, Shan Lu, Dong Jin, Liyun Liu, Zhengli Shi , Jianguo Xu xujianguo - The Threat of Potentially Pathogenic Bacteria in the Feces of Bats. https://doi.org/10.1128/spectrum.01802-22
Micronycteris microtis					Hafnia alvei ; Serratia marcescens ; Streptococcus gallinaceus						ClaÂudio VC, Gonzalez I, Barbosa G, Rocha V, Moratelli R, Rassy F (2018) Bacteria richness and antibiotic-resistance in bats from a protected area in the Atlantic Forest of Southeastern Brazil.PLoS ONE 13(9): e0203411. https://doi.org/ 10.1371/journal.pone.0203411
Eptesicus fuscus					Hafnia alvei, Citrobacter amelonaticus, Enterobacter aerogenes, E. cloacae, E. coli, K. Pneumonia						Dhivahar, Anutthaman Parthasarathy, Kathiravan Krishnan, Basavaraj S. Kovi, Ganesh N. Pandian, Bat-associated microbes: Opportunities and perils, an overview, Heliyon, Volume 9, Issue 12, 2023, e22351, ISSN 2405-8440, https://doi.org/10.1016/j.heliyon.2023.e22351.
Lasiurus borealis					Hafnia alvei, Citrobacter amelonaticus, Enterobacter aerogenes, E. cloacae, E. coli, K. Pneumonia						Dhivahar, Anutthaman Parthasarathy, Kathiravan Krishnan, Basavaraj S. Kovi, Ganesh N. Pandian, Bat-associated microbes: Opportunities and perils, an overview, Heliyon, Volume 9, Issue 12, 2023, e22351, ISSN 2405-8440, https://doi.org/10.1016/j.heliyon.2023.e22351.
Lasiurus cinereus					Hafnia alvei, Citrobacter amelonaticus, Enterobacter aerogenes, E. cloacae, E. coli, K. Pneumonia						Dhivahar, Anutthaman Parthasarathy, Kathiravan Krishnan, Basavaraj S. Kovi, Ganesh N. Pandian, Bat-associated microbes: Opportunities and perils, an overview, Heliyon, Volume 9, Issue 12, 2023, e22351, ISSN 2405-8440, https://doi.org/10.1016/j.heliyon.2023.e22351.
Lasiurus noctivagans					Hafnia alvei, Citrobacter amelonaticus, Enterobacter aerogenes, E. cloacae, E. coli, K. Pneumonia						Dhivahar, Anutthaman Parthasarathy, Kathiravan Krishnan, Basavaraj S. Kovi, Ganesh N. Pandian, Bat-associated microbes: Opportunities and perils, an overview, Heliyon, Volume 9, Issue 12, 2023, e22351, ISSN 2405-8440, https://doi.org/10.1016/j.heliyon.2023.e22351.
Myotis lucifugus					Hafnia alvei, Citrobacter amelonaticus, Enterobacter aerogenes, E. cloacae, E. coli, K. Pneumonia						Dhivahar, Anutthaman Parthasarathy, Kathiravan Krishnan, Basavaraj S. Kovi, Ganesh N. Pandian, Bat-associated microbes: Opportunities and perils, an overview, Heliyon, Volume 9, Issue 12, 2023, e22351, ISSN 2405-8440, https://doi.org/10.1016/j.heliyon.2023.e22351.
Myotis septentrionalis					Hafnia alvei, Citrobacter amelonaticus, Enterobacter aerogenes, E. cloacae, E. coli, K. Pneumonia						Dhivahar, Anutthaman Parthasarathy, Kathiravan Krishnan, Basavaraj S. Kovi, Ganesh N. Pandian, Bat-associated microbes: Opportunities and perils, an overview, Heliyon, Volume 9, Issue 12, 2023, e22351, ISSN 2405-8440, https://doi.org/10.1016/j.heliyon.2023.e22351.
Myotis sodalis					Hafnia alvei, Citrobacter amelonaticus, Enterobacter aerogenes, E. cloacae, E. coli, K. Pneumonia						Dhivahar, Anutthaman Parthasarathy, Kathiravan Krishnan, Basavaraj S. Kovi, Ganesh N. Pandian, Bat-associated microbes: Opportunities and perils, an overview, Heliyon, Volume 9, Issue 12, 2023, e22351, ISSN 2405-8440, https://doi.org/10.1016/j.heliyon.2023.e22351.
Nycticeius humeralis					Hafnia alvei, Citrobacter amelonaticus, Enterobacter aerogenes, E. cloacae, E. coli, K. Pneumonia						Dhivahar, Anutthaman Parthasarathy, Kathiravan Krishnan, Basavaraj S. Kovi, Ganesh N. Pandian, Bat-associated microbes: Opportunities and perils, an overview, Heliyon, Volume 9, Issue 12, 2023, e22351, ISSN 2405-8440, https://doi.org/10.1016/j.heliyon.2023.e22351.
Perimyotis subflavus					Hafnia alvei, Citrobacter amelonaticus, Enterobacter aerogenes, E. cloacae, E. coli, K. Pneumonia						Dhivahar, Anutthaman Parthasarathy, Kathiravan Krishnan, Basavaraj S. Kovi, Ganesh N. Pandian, Bat-associated microbes: Opportunities and perils, an overview, Heliyon, Volume 9, Issue 12, 2023, e22351, ISSN 2405-8440, https://doi.org/10.1016/j.heliyon.2023.e22351.
Molossus currentium					Hafnia sp. ; Serratia marcescens						ClaÂudio VC, Gonzalez I, Barbosa G, Rocha V, Moratelli R, Rassy F (2018) Bacteria richness and antibiotic-resistance in bats from a protected area in the Atlantic Forest of Southeastern Brazil.PLoS ONE 13(9): e0203411. https://doi.org/ 10.1371/journal.pone.0203413
Myotis lucifugus					Janthinobacterium, Micrococcaceae, Pseudomonas, Ralstonia,and Rhodococcus						Lemieux-Labonté, V., Simard, A., Willis, C.K. et al. Enrichment of beneficial bacteria in the skin microbiota of bats persisting with white-nose syndrome. Microbiome 5, 115 (2017). https://doi.org/10.1186/s40168-017-0334-y
Nyctalus noctula					Lactococcus garvieae, Bacillus sp, Lysinibacillus spp, Lysinbacillus sp						Popov, I.V., Mazanko, M.S., Kulaeva, E.D. et al. Gut microbiota of bats: pro-mutagenic properties and possible frontiers in preventing emerging disease. Sci Rep 11, 21075 (2021). https://doi.org/10.1038/s41598-021-00604-z
Vespertilio sinensis					Lactococcus, Pseudomonas, and Brochothrix						Yin Z, Sun K, Li A, Sun D, Li Z, Xiao G, Feng J. 2020. Changes in the gut microbiota during Asian particolored bat (Vespertilio sinensis) development. PeerJ 8:e9003 https://doi.org/10.7717/peerj.9003
Natalus tumidirrostris					Leptospira noguchii						Silva Ramos, Carlos Ramiro & Chala, Sandra & Faccini-Martínez, Álvaro & Hidalgo, Marylin & Pulido, Adriana & Perez-Torres, Jairo & Cuervo, Claudia. (2022). Pathogenic Leptospira Species in Bats: Molecular Detection in a Colombian Cave. Tropical Medicine and Infectious Disease. 7. 10.3390/tropicalmed7060084.
Corynorhinus townsendii					Proteobacteria, Actinobacteria, Flavobacteria, Pasteurellaceae, Enterobacteriaceae, Sphingomonadaceae, Burkholderiales, Pseudomonas fluorescens						Avena CV, Parfrey LW, Leff JW, et al. Deconstructing the Bat Skin Microbiome: Influences of the Host and the Environment. Frontiers in Microbiology. 2016 ;7:1753. DOI: 10.3389/fmicb.2016.01753. PMID: 27909426; PMCID: PMC5112243.
Eptesicus fuscus					Proteobacteria, Actinobacteria, Flavobacteria, Pasteurellaceae, Enterobacteriaceae, Sphingomonadaceae, Burkholderiales, Pseudomonas fluorescens						Avena CV, Parfrey LW, Leff JW, et al. Deconstructing the Bat Skin Microbiome: Influences of the Host and the Environment. Frontiers in Microbiology. 2016 ;7:1753. DOI: 10.3389/fmicb.2016.01753. PMID: 27909426; PMCID: PMC5112243.
Lasiurus cinereus					Proteobacteria, Actinobacteria, Flavobacteria, Pasteurellaceae, Enterobacteriaceae, Sphingomonadaceae, Burkholderiales, Pseudomonas fluorescens						Avena CV, Parfrey LW, Leff JW, et al. Deconstructing the Bat Skin Microbiome: Influences of the Host and the Environment. Frontiers in Microbiology. 2016 ;7:1753. DOI: 10.3389/fmicb.2016.01753. PMID: 27909426; PMCID: PMC5112243.
Myotis ciliolabrum					Proteobacteria, Actinobacteria, Flavobacteria, Pasteurellaceae, Enterobacteriaceae, Sphingomonadaceae, Burkholderiales, Pseudomonas fluorescens						Avena CV, Parfrey LW, Leff JW, et al. Deconstructing the Bat Skin Microbiome: Influences of the Host and the Environment. Frontiers in Microbiology. 2016 ;7:1753. DOI: 10.3389/fmicb.2016.01753. PMID: 27909426; PMCID: PMC5112243.
Myotis evotis					Proteobacteria, Actinobacteria, Flavobacteria, Pasteurellaceae, Enterobacteriaceae, Sphingomonadaceae, Burkholderiales, Pseudomonas fluorescens						Avena CV, Parfrey LW, Leff JW, et al. Deconstructing the Bat Skin Microbiome: Influences of the Host and the Environment. Frontiers in Microbiology. 2016 ;7:1753. DOI: 10.3389/fmicb.2016.01753. PMID: 27909426; PMCID: PMC5112243.
Myotis lucifugus					Proteobacteria, Actinobacteria, Flavobacteria, Pasteurellaceae, Enterobacteriaceae, Sphingomonadaceae, Burkholderiales, Pseudomonas fluorescens						Avena CV, Parfrey LW, Leff JW, et al. Deconstructing the Bat Skin Microbiome: Influences of the Host and the Environment. Frontiers in Microbiology. 2016 ;7:1753. DOI: 10.3389/fmicb.2016.01753. PMID: 27909426; PMCID: PMC5112243.
Myotis septentrionalis					Proteobacteria, Actinobacteria, Flavobacteria, Pasteurellaceae, Enterobacteriaceae, Sphingomonadaceae, Burkholderiales, Pseudomonas fluorescens						Avena CV, Parfrey LW, Leff JW, et al. Deconstructing the Bat Skin Microbiome: Influences of the Host and the Environment. Frontiers in Microbiology. 2016 ;7:1753. DOI: 10.3389/fmicb.2016.01753. PMID: 27909426; PMCID: PMC5112243.
Myotis sodalis					Proteobacteria, Actinobacteria, Flavobacteria, Pasteurellaceae, Enterobacteriaceae, Sphingomonadaceae, Burkholderiales, Pseudomonas fluorescens						Avena CV, Parfrey LW, Leff JW, et al. Deconstructing the Bat Skin Microbiome: Influences of the Host and the Environment. Frontiers in Microbiology. 2016 ;7:1753. DOI: 10.3389/fmicb.2016.01753. PMID: 27909426; PMCID: PMC5112243.
Myotis volans					Proteobacteria, Actinobacteria, Flavobacteria, Pasteurellaceae, Enterobacteriaceae, Sphingomonadaceae, Burkholderiales, Pseudomonas fluorescens						Avena CV, Parfrey LW, Leff JW, et al. Deconstructing the Bat Skin Microbiome: Influences of the Host and the Environment. Frontiers in Microbiology. 2016 ;7:1753. DOI: 10.3389/fmicb.2016.01753. PMID: 27909426; PMCID: PMC5112243.
Myotis yumanensis					Proteobacteria, Actinobacteria, Flavobacteria, Pasteurellaceae, Enterobacteriaceae, Sphingomonadaceae, Burkholderiales, Pseudomonas fluorescens						Avena CV, Parfrey LW, Leff JW, et al. Deconstructing the Bat Skin Microbiome: Influences of the Host and the Environment. Frontiers in Microbiology. 2016 ;7:1753. DOI: 10.3389/fmicb.2016.01753. PMID: 27909426; PMCID: PMC5112243.
Perimyotis subflavus					Proteobacteria, Actinobacteria, Flavobacteria, Pasteurellaceae, Enterobacteriaceae, Sphingomonadaceae, Burkholderiales, Pseudomonas fluorescens						Avena CV, Parfrey LW, Leff JW, et al. Deconstructing the Bat Skin Microbiome: Influences of the Host and the Environment. Frontiers in Microbiology. 2016 ;7:1753. DOI: 10.3389/fmicb.2016.01753. PMID: 27909426; PMCID: PMC5112243.
Rhinolophus hipposideros					Pseudomonas, Acinetobacter, Carnobacterium, Staphylococcus, Yersinia, Enterococcus, Obesumbacterium, Providencia, Serratia						Vengust M, Knapic T, Weese JS (2018) The fecal bacterial microbiota of bats; Slovenia. PLoS ONE 13(5): e0196728. https://doi.org/10.1371/journal.pone.0196731
Myotis myotis					Pseudomonas, Staphylococcus, Ignatzschineria, Weissella, Acinetobacter, Wohlfahrtiimonas, Vagococcus, Psychrobacter, Paenalcaligenes, Enterococcus						Vengust M, Knapic T, Weese JS (2018) The fecal bacterial microbiota of bats; Slovenia. PLoS ONE 13(5): e0196728. https://doi.org/10.1371/journal.pone.0196730
Macrotus waterhousii					Rhodospirillales, Rhodobacterales, Rhizobiales, and Rickettsiales, Crenarchaeota						Carrillo-Araujo, Mario, Taş, Neslihan, Alcántara-Hernández, Rocio J., Gaona, Osiris, Schondube, Jorge E., Medellín, Rodrigo A., Jansson, Janet K., and Falcón, Luisa I. Phyllostomid bat microbiome composition is associated to host phylogeny and feeding strategies. United States: N. p., 2015. Web. doi:10.3389/fmicb.2015.00447.
Pipistrellus kuhlii					Roultella sp, Bacillus sp						Popov, I.V., Mazanko, M.S., Kulaeva, E.D. et al. Gut microbiota of bats: pro-mutagenic properties and possible frontiers in preventing emerging disease. Sci Rep 11, 21075 (2021). https://doi.org/10.1038/s41598-021-00604-z
Hipposideros diadema					Salmonella spp.						Reyes AWB, Rovira HG, Masangkay JS, Ramirez TJ, Yoshikawa Y, Baticados WN. Polymerase chain reaction assay and conventional isolation of Salmonella spp. from Philippine bats. Acta Sci Vet 2011;39:947.
Miniopterus australis					Salmonella spp.						Reyes AWB, Rovira HG, Masangkay JS, Ramirez TJ, Yoshikawa Y, Baticados WN. Polymerase chain reaction assay and conventional isolation of Salmonella spp. from Philippine bats. Acta Sci Vet 2011;39:947.
Miniopterus schreibersi					Salmonella spp.						Reyes AWB, Rovira HG, Masangkay JS, Ramirez TJ, Yoshikawa Y, Baticados WN. Polymerase chain reaction assay and conventional isolation of Salmonella spp. from Philippine bats. Acta Sci Vet 2011;39:947.
Miniopterus tristis					Salmonella spp.						Reyes AWB, Rovira HG, Masangkay JS, Ramirez TJ, Yoshikawa Y, Baticados WN. Polymerase chain reaction assay and conventional isolation of Salmonella spp. from Philippine bats. Acta Sci Vet 2011;39:947.
Pipistrellus javanicus					Salmonella spp.						Reyes AWB, Rovira HG, Masangkay JS, Ramirez TJ, Yoshikawa Y, Baticados WN. Polymerase chain reaction assay and conventional isolation of Salmonella spp. from Philippine bats. Acta Sci Vet 2011;39:947.
Miniopterus natalensis					Schlegelella, Hafnia, Nitrococcus, Leptospira, Phyllobacterium, Bauldia and Microvirgula, Euzebya, Bartonella, Rickettsia and Coxiella, Pasteurella, Haemophilus, Aeromonas, Neisseria, Nocardia, Burkholderia Helicobacter and Treponema						Dietrich M, Kearney T, Seamark EC, Markotter W. The excreted microbiota of bats: evidence of niche specialisation based on multiple body habitats. FEMS Microbiol Lett. 2017 Jan;364:fnw284. doi: 10.1093/femsle/fnw284. Epub 2016 Dec 15. PMID: 27986822
Neoromicia capensis					Schlegelella, Nitrococcus, Leptospira, Phyllobacterium, Bauldia and Microvirgula, Euzebya, Bartonella, Rickettsia and Coxiella, Pasteurella, Haemophilus, Aeromonas, Neisseria, Nocardia, Burkholderia Helicobacter and Treponema						Dietrich M, Kearney T, Seamark EC, Markotter W. The excreted microbiota of bats: evidence of niche specialisation based on multiple body habitats. FEMS Microbiol Lett. 2017 Jan;364:fnw284. doi: 10.1093/femsle/fnw284. Epub 2016 Dec 15. PMID: 27986823
Nycteris thebaica					Schlegelella, Nitrococcus, Leptospira, Phyllobacterium, Bauldia and Microvirgula, Euzebya, Bartonella, Rickettsia and Coxiella, Pasteurella, Haemophilus, Aeromonas, Neisseria, Nocardia, Burkholderia Helicobacter and Treponema						Dietrich M, Kearney T, Seamark EC, Markotter W. The excreted microbiota of bats: evidence of niche specialisation based on multiple body habitats. FEMS Microbiol Lett. 2017 Jan;364:fnw284. doi: 10.1093/femsle/fnw284. Epub 2016 Dec 15. PMID: 27986824
Rhinolophus simulator					Schlegelella, Nitrococcus, Leptospira, Phyllobacterium, Bauldia and Microvirgula, Euzebya, Bartonella, Rickettsia and Coxiella, Pasteurella, Haemophilus, Aeromonas, Neisseria, Nocardia, Burkholderia Helicobacter and Treponema						Dietrich M, Kearney T, Seamark EC, Markotter W. The excreted microbiota of bats: evidence of niche specialisation based on multiple body habitats. FEMS Microbiol Lett. 2017 Jan;364:fnw284. doi: 10.1093/femsle/fnw284. Epub 2016 Dec 15. PMID: 27986825
Myotis riparius					Serratia marcescens						ClaÂudio VC, Gonzalez I, Barbosa G, Rocha V, Moratelli R, Rassy F (2018) Bacteria richness and antibiotic-resistance in bats from a protected area in the Atlantic Forest of Southeastern Brazil.PLoS ONE 13(9): e0203411. https://doi.org/ 10.1371/journal.pone.0203421
Eptesicus taddeii					Serratia sp.						ClaÂudio VC, Gonzalez I, Barbosa G, Rocha V, Moratelli R, Rassy F (2018) Bacteria richness and antibiotic-resistance in bats from a protected area in the Atlantic Forest of Southeastern Brazil.PLoS ONE 13(9): e0203411. https://doi.org/ 10.1371/journal.pone.0203416
Myotis albescens					Staphylococcus sp.						ClaÂudio VC, Gonzalez I, Barbosa G, Rocha V, Moratelli R, Rassy F (2018) Bacteria richness and antibiotic-resistance in bats from a protected area in the Atlantic Forest of Southeastern Brazil.PLoS ONE 13(9): e0203411. https://doi.org/ 10.1371/journal.pone.0203419
Myotis emarginatus					Staphylococcus, Carnobacterium, Pseudomonas, Enterococcus ,Ignatzschineria, Providencia, Obesumbacterium						Vengust M, Knapic T, Weese JS (2018) The fecal bacterial microbiota of bats; Slovenia. PLoS ONE 13(5): e0196728. https://doi.org/10.1371/journal.pone.0196729
Rhinolophus monoceros					Staphylococcus, Hafnia, Serratia, and Pseudomonas, Escherichia and Bacillus, Rhodococcus, Enterobacter, and Brevibacteria						Joseph Selvin, Sheryl Lanong, Donkupar Syiem, Surajit De Mandal, Highland Kayang, Nachimuthu Senthil Kumar, G. Seghal Kiran, Culture-dependent and metagenomic analysis of lesser horseshoe bats’ gut microbiome revealing unique bacterial diversity and signatures of potential human pathogens, Microbial Pathogenesis, Volume 137, 2019, 103675, ISSN 0882- 4010,https://doi.org/10.1016/j.micpath.2019.103…
Pipistrellus abramus					Vibrio, Aeromonas, Streptomyces, Cytophagaceae, Pseudoalteromonas, Alishewanella, Pseudoalteromonas, Marinobacter, Neisseria, and Gammaproteobacteria bacterium						Guo M, Xie S, Wang J, Zhang Y, He X, Luo P, Deng J, Zhou C, Qin J, Huang C, Zhang L. The difference in the composition of gut microbiota is greater among bats of different phylogenies than among those with different dietary habits. Front Microbiol. 2023 Jul 28;14:1207482. doi: 10.3389/fmicb.2023.1207482. PMID: 37577418; PMCID: PMC10419214.
Rhinolophus monoceros					Bartonella, Corynebacterium, Mycobacterium, Staphylococcus xylosus, Staphylococcus equorum, Bacillus cereus, Staphylococcus succinus, Pseudomonas pstutzeri, Brevibacillus formmosus, Brevibacillus brevis, Pseudomonas aeruginosa, Bacillus anthracis, Hafnia alvei, Staphylococcus scuiri, Bacillus anthracis, Staphylococcus lentus, Escherichia furgusonii, Staphylococcus scuiri, Bacillus aerius, Serrati…						Selvin J, Lanong S, Syiem D, De Mandal S, Kayang H, Kumar NS, Kiran GS. Culture-dependent and metagenomic analysis of lesser horseshoe bats' gut microbiome revealing unique bacterial diversity and signatures of potential human pathogens. Microb Pathog. 2019 Dec;137:103675. doi: 10.1016/j.micpath.2019.103675. Epub 2019 Aug 29. PMID: 31473248; PMCID: PMC7127535.
Insectivorous					Protozoa Microbiome						References
Myotis alcathoe					Babesia canis						Hornok, S., Estók, P., Kováts, D. et al. Screening of bat faeces for arthropod-borne apicomplexan protozoa: Babesia canis and Besnoitia besnoiti-like sequences from Chiroptera. Parasites Vectors 8, 441 (2015). https://doi.org/10.1186/s13071-015-1052-9
Myotis daubentonii					Babesia canis						Hornok, S., Estók, P., Kováts, D. et al. Screening of bat faeces for arthropod-borne apicomplexan protozoa: Babesia canis and Besnoitia besnoiti-like sequences from Chiroptera. Parasites Vectors 8, 441 (2015). https://doi.org/10.1186/s13071-015-1052-7
Nyctalus noctula					Babesia canis						Hornok, S., Estók, P., Kováts, D. et al. Screening of bat faeces for arthropod-borne apicomplexan protozoa: Babesia canis and Besnoitia besnoiti-like sequences from Chiroptera. Parasites Vectors 8, 441 (2015). https://doi.org/10.1186/s13071-015-1052-6
Pipistrellus pygmaeus					Babesia canis						Hornok, S., Estók, P., Kováts, D. et al. Screening of bat faeces for arthropod-borne apicomplexan protozoa: Babesia canis and Besnoitia besnoiti-like sequences from Chiroptera. Parasites Vectors 8, 441 (2015). https://doi.org/10.1186/s13071-015-1052-8
Myotis capaccinii					Bartonella spp.						Alexandra Corduneanu, Zbigniew Zając, Joanna Kulisz, Aneta Wozniak, Angélique Foucault-Simonin, Sara Moutailler, Alejandra Wu-Chuang, Áron Peter, Attila D. Sándor, Alejandro Cabezas-Cruz, 2023. Detection of bacterial and protozoan pathogens in individual bats and their ectoparasites using high-throughput microfluidic real-time PCR. ASM Journals. Microbiology Spectrum, Vol. 11, No. 5. https://doi.…
Miniopterus schreibersii:					Bartonella spp., Neoerlichia mikurensis and Mycoplasma spp.						Alexandra Corduneanu, Zbigniew Zając, Joanna Kulisz, Aneta Wozniak, Angélique Foucault-Simonin, Sara Moutailler, Alejandra Wu-Chuang, Áron Peter, Attila D. Sándor, Alejandro Cabezas-Cruz, 2023. Detection of bacterial and protozoan pathogens in individual bats and their ectoparasites using high-throughput microfluidic real-time PCR. ASM Journals. Microbiology Spectrum, Vol. 11, No. 5. https://doi.…
Myotis dasycneme					Besnoitia besnoiti						Hornok, S., Estók, P., Kováts, D. et al. Screening of bat faeces for arthropod-borne apicomplexan protozoa: Babesia canis and Besnoitia besnoiti-like sequences from Chiroptera. Parasites Vectors 8, 441 (2015). https://doi.org/10.1186/s13071-015-1052-10
Eptesicus nilssonii					Cryptosporidium parvum and Eimeria rioarribaensis						Murakoshi F, Recuenco FC, Omatsu T, Sano K, Taniguchi S, Masangkay JS, Alviola P, Eres E, Cosico E, Alvarez J, Une Y, Kyuwa S, Sugiura Y, Kato K. Detection and molecular characterization of Cryptosporidium and Eimeria species in Philippine bats. Parasitol Res. 2016 May;115(5):1863-9. doi: 10.1007/s00436-016-4926-4. Epub 2016 Feb 2. PMID: 26833326.
Rhinolophus macrotis					Cryptosporidium sp., Eimeria spp., Entamoeba sp., Giardia sp., Hymenolepis spp., Isospora sp., Strongyloides sp, Ascaridae						Roshan Babu Adhikari, Mahendra Maharjan, Tirth Raj Ghimire, "Prevalence of Gastrointestinal Parasites in the Frugivorous and the Insectivorous Bats in Southcentral Nepal", Journal of Parasitology Research, vol. 2020, Article ID 8880033, 12 pages, 2020. https://doi.org/10.1155/2020/8880033
Rhinolophus pearsonii					Cryptosporidium sp., Eimeria spp., Entamoeba sp., Giardia sp., Hymenolepis spp., Isospora sp., Strongyloides sp, Ascaridae						Roshan Babu Adhikari, Mahendra Maharjan, Tirth Raj Ghimire, "Prevalence of Gastrointestinal Parasites in the Frugivorous and the Insectivorous Bats in Southcentral Nepal", Journal of Parasitology Research, vol. 2020, Article ID 8880033, 12 pages, 2020. https://doi.org/10.1155/2020/8880035
Rhinolophus pusillus					Cryptosporidium sp., Eimeria spp., Entamoeba sp., Giardia sp., Hymenolepis spp., Isospora sp., Strongyloides sp, Ascaridae						Roshan Babu Adhikari, Mahendra Maharjan, Tirth Raj Ghimire, "Prevalence of Gastrointestinal Parasites in the Frugivorous and the Insectivorous Bats in Southcentral Nepal", Journal of Parasitology Research, vol. 2020, Article ID 8880033, 12 pages, 2020. https://doi.org/10.1155/2020/8880034
Aselliscus stoliczkanus					Cryptosporidium spp						Barbosa AD. Siobhon Egan, Yaoyu Feng, Lihua Xiao, Una Ryan, How significant are bats as potential carriers of zoonotic Cryptosporidium and Giardia?, Current Research in Parasitology & Vector-Borne Diseases, Volume 4, 2023, 100155, ISSN 2667-114X, https://doi.org/10.1016/j.crpvbd.2023.100155.
Eptesicus fuscus					Cryptosporidium spp						Barbosa AD. Siobhon Egan, Yaoyu Feng, Lihua Xiao, Una Ryan, How significant are bats as potential carriers of zoonotic Cryptosporidium and Giardia?, Current Research in Parasitology & Vector-Borne Diseases, Volume 4, 2023, 100155, ISSN 2667-114X, https://doi.org/10.1016/j.crpvbd.2023.100155.
Myotis ciliolabrum					Cryptosporidium spp						Barbosa AD. Siobhon Egan, Yaoyu Feng, Lihua Xiao, Una Ryan, How significant are bats as potential carriers of zoonotic Cryptosporidium and Giardia?, Current Research in Parasitology & Vector-Borne Diseases, Volume 4, 2023, 100155, ISSN 2667-114X, https://doi.org/10.1016/j.crpvbd.2023.100155.
Natalus tumidirrostris					Cryptosporidium spp						Silva-Ramos, C.R., Noriega, J., Fajardo, R.F. et al. Molecular Detection and Genotyping of Cryptosporidium spp. Isolates from Bats in Colombia. Acta Parasit. 68, 676–682 (2023). https://doi.org/10.1007/s11686-023-00697-9
Natalus tumidirrostris					Cryptosporidium spp						Barbosa AD. Siobhon Egan, Yaoyu Feng, Lihua Xiao, Una Ryan, How significant are bats as potential carriers of zoonotic Cryptosporidium and Giardia?, Current Research in Parasitology & Vector-Borne Diseases, Volume 4, 2023, 100155, ISSN 2667-114X, https://doi.org/10.1016/j.crpvbd.2023.100155.
Pipistrellus pipistrellus					Cryptosporidium spp						Barbosa AD. Siobhon Egan, Yaoyu Feng, Lihua Xiao, Una Ryan, How significant are bats as potential carriers of zoonotic Cryptosporidium and Giardia?, Current Research in Parasitology & Vector-Borne Diseases, Volume 4, 2023, 100155, ISSN 2667-114X, https://doi.org/10.1016/j.crpvbd.2023.100155.
Rhinolophus inops					Cryptosporidium spp						Barbosa AD. Siobhon Egan, Yaoyu Feng, Lihua Xiao, Una Ryan, How significant are bats as potential carriers of zoonotic Cryptosporidium and Giardia?, Current Research in Parasitology & Vector-Borne Diseases, Volume 4, 2023, 100155, ISSN 2667-114X, https://doi.org/10.1016/j.crpvbd.2023.100155.
Rhinolophus sinicus					Cryptosporidium spp						Barbosa AD. Siobhon Egan, Yaoyu Feng, Lihua Xiao, Una Ryan, How significant are bats as potential carriers of zoonotic Cryptosporidium and Giardia?, Current Research in Parasitology & Vector-Borne Diseases, Volume 4, 2023, 100155, ISSN 2667-114X, https://doi.org/10.1016/j.crpvbd.2023.100155.
Molossus molossus					Giardia spp						Barbosa AD. Siobhon Egan, Yaoyu Feng, Lihua Xiao, Una Ryan, How significant are bats as potential carriers of zoonotic Cryptosporidium and Giardia?, Current Research in Parasitology & Vector-Borne Diseases, Volume 4, 2023, 100155, ISSN 2667-114X, https://doi.org/10.1016/j.crpvbd.2023.100155.
Noctilio albiventris					Giardia spp						Barbosa AD. Siobhon Egan, Yaoyu Feng, Lihua Xiao, Una Ryan, How significant are bats as potential carriers of zoonotic Cryptosporidium and Giardia?, Current Research in Parasitology & Vector-Borne Diseases, Volume 4, 2023, 100155, ISSN 2667-114X, https://doi.org/10.1016/j.crpvbd.2023.100155.
Mormoops megalophylla					Leptospira mayottensis						Silva Ramos, Carlos Ramiro & Chala, Sandra & Faccini-Martínez, Álvaro & Hidalgo, Marylin & Pulido, Adriana & Perez-Torres, Jairo & Cuervo, Claudia. (2022). Pathogenic Leptospira Species in Bats: Molecular Detection in a Colombian Cave. Tropical Medicine and Infectious Disease. 7. 10.3390/tropicalmed7060084.
Eptesicus furinalis					Nephroisospora epitesici						Aline Diniz Cabral, Chunlei Su, Rodrigo Martins Soares, Solange Maria Gennari, Márcia Aparecida Sperança, Adriana Ruckert da Rosa, Hilda Fátima Jesus Pena, 2021 - Occurrence and diversity of Sarcocystidae protozoa in muscle and brain tissues of bats from São Paulo state, Brazil. International Journal for Parasitology: Parasites and Wildlife, Volume 14, April 2021, Pages 91-96. https://doi.org/10.…
Rhinolophus alcyone					Nycteria						Schaer, Juliane & Perkins, Susan & Decher, Jan & Leendertz, Fabian & Fahr, Jakob & Weber, Natalie & Matuschewski, Kai. (2013). High diversity of West African bat malaria parasites and a tight link with rodent Plasmodium taxa. Proceedings of the National Academy of Sciences. 110. 17415-17419. 10.1073/pnas.1311016110.
Rhinolophus landeri					Nycteria						Schaer, Juliane & Perkins, Susan & Decher, Jan & Leendertz, Fabian & Fahr, Jakob & Weber, Natalie & Matuschewski, Kai. (2013). High diversity of West African bat malaria parasites and a tight link with rodent Plasmodium taxa. Proceedings of the National Academy of Sciences. 110. 17415-17419. 10.1073/pnas.1311016110.
Hipposideros cyclops					Plasmodium						Schaer, Juliane & Perkins, Susan & Decher, Jan & Leendertz, Fabian & Fahr, Jakob & Weber, Natalie & Matuschewski, Kai. (2013). High diversity of West African bat malaria parasites and a tight link with rodent Plasmodium taxa. Proceedings of the National Academy of Sciences. 110. 17415-17419. 10.1073/pnas.1311016110.
Miniopterus africanus					Plasmodium Haemosporidia						Lutz, Holly L., Jack A. Gilbert, and Carl W. Dick. “Associations Between Afrotropical Bats, Eukaryotic Parasites, and Microbial Symbionts.” Molecular ecology 31.7 (2022): 1939–1950. Web.
Miniopterus minor					Plasmodium Haemosporidia						Lutz, Holly L., Jack A. Gilbert, and Carl W. Dick. “Associations Between Afrotropical Bats, Eukaryotic Parasites, and Microbial Symbionts.” Molecular ecology 31.7 (2022): 1939–1950. Web.
Miniopterus natalensis					Plasmodium Haemosporidia						Lutz, Holly L., Jack A. Gilbert, and Carl W. Dick. “Associations Between Afrotropical Bats, Eukaryotic Parasites, and Microbial Symbionts.” Molecular ecology 31.7 (2022): 1939–1950. Web.
Rhinolophus clivosus acrotis					Plasmodium Haemosporidia						Lutz, Holly L., Jack A. Gilbert, and Carl W. Dick. “Associations Between Afrotropical Bats, Eukaryotic Parasites, and Microbial Symbionts.” Molecular ecology 31.7 (2022): 1939–1950. Web.
Miniopterus villiersi					Polychromophilus						Schaer, Juliane & Perkins, Susan & Decher, Jan & Leendertz, Fabian & Fahr, Jakob & Weber, Natalie & Matuschewski, Kai. (2013). High diversity of West African bat malaria parasites and a tight link with rodent Plasmodium taxa. Proceedings of the National Academy of Sciences. 110. 17415-17419. 10.1073/pnas.1311016110.
Neoromicia capensis					Polychromophilus						Schaer, Juliane & Perkins, Susan & Decher, Jan & Leendertz, Fabian & Fahr, Jakob & Weber, Natalie & Matuschewski, Kai. (2013). High diversity of West African bat malaria parasites and a tight link with rodent Plasmodium taxa. Proceedings of the National Academy of Sciences. 110. 17415-17419. 10.1073/pnas.1311016110.
Pipistrellus aff. grandidieri					Polychromophilus						Schaer, Juliane & Perkins, Susan & Decher, Jan & Leendertz, Fabian & Fahr, Jakob & Weber, Natalie & Matuschewski, Kai. (2013). High diversity of West African bat malaria parasites and a tight link with rodent Plasmodium taxa. Proceedings of the National Academy of Sciences. 110. 17415-17419. 10.1073/pnas.1311016110.
Eumops glaucinus					Toxoplasma gondii						Aline Diniz Cabral, Chunlei Su, Rodrigo Martins Soares, Solange Maria Gennari, Márcia Aparecida Sperança, Adriana Ruckert da Rosa, Hilda Fátima Jesus Pena, 2021 - Occurrence and diversity of Sarcocystidae protozoa in muscle and brain tissues of bats from São Paulo state, Brazil. International Journal for Parasitology: Parasites and Wildlife, Volume 14, April 2021, Pages 91-96. https://doi.org/10.…
Myotis myotis					Toxoplasma gondii						Bártová E, Marková J, Sedláčková J, Banďouchová H, Račka K. Molecular Detection of Toxoplasma gondii, Neospora caninum and Encephalitozoon spp. in Vespertilionid Bats from Central Europe. International Journal of Molecular Sciences. 2023; 24(12):9887. https://doi.org/10.3390/ijms24129887
Molossus molossus					Toxoplasma gondii, Cystoisospora canis						Aline Diniz Cabral, Chunlei Su, Rodrigo Martins Soares, Solange Maria Gennari, Márcia Aparecida Sperança, Adriana Ruckert da Rosa, Hilda Fátima Jesus Pena, 2021 - Occurrence and diversity of Sarcocystidae protozoa in muscle and brain tissues of bats from São Paulo state, Brazil. International Journal for Parasitology: Parasites and Wildlife, Volume 14, April 2021, Pages 91-96. https://doi.org/10.…
Nyctophilus geoffroyi					Trypanosoma vegrandis						Austen JM, Barbosa AD. Diversity and Epidemiology of Bat Trypanosomes: A One Health Perspective. Pathogens. 2021 Sep 6;10(9):1148. doi: 10.3390/pathogens10091148. PMID: 34578180; PMCID: PMC8465530
Molossus molossus					Leptospira noguchii,Leptospira kirschneri						Monroy, F.P.; Solari, S.; Lopez, J.Á.; Agudelo-Flórez, P.; Peláez Sánchez, R.G. High Diversity of Leptospira Species Infecting Bats Captured in the Urabá Region (Antioquia-Colombia). Microorganisms 2021, 9, 1897. https://doi.org/10.3390/microorganisms9091897
Insectivorous					Fungal Microbiome						References
Molossus major					Candida spp						Botelho, N. S., et al. "Candida Species Isolated from Urban Bats of Londrina‐Paraná, Brazil and their Potential Virulence." Zoonoses and Public Health 59.1 (2012): 16-22.
Rhinopoma hardwickei					Candida spp						Botelho, N. S., et al. "Candida Species Isolated from Urban Bats of Londrina‐Paraná, Brazil and their Potential Virulence." Zoonoses and Public Health 59.1 (2012): 16-22.
Rhinolophus euryale					Colletotrichum sp						Dhivahar, Anutthaman Parthasarathy, Kathiravan Krishnan, Basavaraj S. Kovi, Ganesh N. Pandian, Bat-associated microbes: Opportunities and perils, an overview, Heliyon, Volume 9, Issue 12, 2023, e22351, ISSN 2405-8440, https://doi.org/10.1016/j.heliyon.2023.e22351.
Molossus molossus					Cryptococcus spp., Paracoccidioides brasiliensis, Histoplasma capsulatum						da Paz, Giselle S., et al. "Infection by Histoplasma capsulatum, Cryptococcus spp. and Paracoccidioides brasiliensis in bats collected in urban areas." Transboundary and emerging diseases 65.6 (2018): 1797-1805.
Myotis velifer					Cutaneotrichosporon moniliiforme, Debaryomyces sp., (resistant)						Vanderwolf KJ, Campbell LJ, Taylor DR, Goldberg TL, Blehert DS, Lorch JM. Mycobiome Traits Associated with Disease Tolerance Predict Many Western North American Bat Species Will Be Susceptible to White-Nose Syndrome. Microbiol Spectr. 2021 Sep 3;9:e0025421. doi: 10.1128/Spectrum.00254-21. Epub 2021 Jul 21. PMID: 34287035; PMCID: PMC8552606.
Tadarida brasiliensis					Fusarium sp., Candida parapsilosis						Ludwig L., J. Y. Muraoka, C. Bonacorsi and F. C. Donofrio. Diversity of fungi obtained from bats captured in urban forest fragments in Sinop, Mato Grosso, Brazil. Brazilian Journal of Biology, 2023, vol. 83, e247993 | https://doi.org/10.1590/1519-6984.247993
Moormops megalophyllaha					Histoplasma capsulatum						Taylor Maria Lucia, C B Chávez-Tapia, Roy Vargas Yañez, María del Rocío Reyes-Montes. Environmental conditions favoring bat infection with Histoplasma capsulatum in Mexican shelters. Am. J. Trop. Med. Hyg., 61(6), 1999, pp. 914–919.
Natalus stramineus					Histoplasma capsulatum						Taylor Maria Lucia, C B Chávez-Tapia, Roy Vargas Yañez, María del Rocío Reyes-Montes. Environmental conditions favoring bat infection with Histoplasma capsulatum in Mexican shelters. Am. J. Trop. Med. Hyg., 61(6), 1999, pp. 914–919.
Eumops glaucinus					Histoplasma capsulatum						da Paz, Giselle S., et al. "Infection by Histoplasma capsulatum, Cryptococcus spp. and Paracoccidioides brasiliensis in bats collected in urban areas." Transboundary and emerging diseases 65.6 (2018): 1797-1805.
Eptesicus brasiliensis					Histoplasma capsulatum						da Paz, Giselle S., et al. "Infection by Histoplasma capsulatum, Cryptococcus spp. and Paracoccidioides brasiliensis in bats collected in urban areas." Transboundary and emerging diseases 65.6 (2018): 1797-1805.
Eumops auripendulus					Histoplasma capsulatum						da Paz, Giselle S., et al. "Infection by Histoplasma capsulatum, Cryptococcus spp. and Paracoccidioides brasiliensis in bats collected in urban areas." Transboundary and emerging diseases 65.6 (2018): 1797-1805.
Nyctalus noctula					Microsporidian Encephalitozoon cuniculi						Bártová E, Marková J, Sedláčková J, Banďouchová H, Račka K. Molecular Detection of Toxoplasma gondii, Neospora caninum and Encephalitozoon spp. in Vespertilionid Bats from Central Europe. International Journal of Molecular Sciences. 2023; 24(12):9887. https://doi.org/10.3390/ijms24129887
Vespertilio murinus					Microsporidian Encephalitozoon cuniculi						Bártová E, Marková J, Sedláčková J, Banďouchová H, Račka K. Molecular Detection of Toxoplasma gondii, Neospora caninum and Encephalitozoon spp. in Vespertilionid Bats from Central Europe. International Journal of Molecular Sciences. 2023; 24(12):9887. https://doi.org/10.3390/ijms24129888
Myotis myotis					Microsporidian Encephalitozoon hellem						Bártová E, Marková J, Sedláčková J, Banďouchová H, Račka K. Molecular Detection of Toxoplasma gondii, Neospora caninum and Encephalitozoon spp. in Vespertilionid Bats from Central Europe. International Journal of Molecular Sciences. 2023; 24(12):9887. https://doi.org/10.3390/ijms24129889
Molossus molossus					Penicillium sp., Alternaria sp., Fusarium sp., Aspergillus sp., Candida albicans, Candida parapsilosis, Cryptococcus spp., Scopulariopsis sp						Ludwig L., J. Y. Muraoka, C. Bonacorsi and F. C. Donofrio. Diversity of fungi obtained from bats captured in urban forest fragments in Sinop, Mato Grosso, Brazil. Brazilian Journal of Biology, 2023, vol. 83, e247993 | https://doi.org/10.1590/1519-6984.247994
Peropteryx macrotis					Candida glabrata						Brilhante, Raimunda S N et al. “Yeasts from the Microbiota of Bats: A Focus on the Identification and Antimicrobial Susceptibility of Cryptic Species of Candida.” Journal of medical microbiology 65.10 (2016): 1225–1228. Web.
Saccopteryx bilineata					Candida krusei, Hanseniaspora uvarum						Brilhante, Raimunda S N et al. “Yeasts from the Microbiota of Bats: A Focus on the Identification and Antimicrobial Susceptibility of Cryptic Species of Candida.” Journal of medical microbiology 65.10 (2016): 1225–1228. Web.

## Sheet: Frugivorous Nectarivorous
Frugivorous/Nectarivorous					Viral Microbiome						References
Pteropus lylei					Alpha-CoVs and Beta-CoVs						Latinne, A.; Nga, N.T.T.; Long, N.V.; Ngoc, P.T.B.; Thuy, H.B.; PREDICT Consortium; Long, N.V.; Long, P.T.; Phuong, N.T.; Quang, L.T.V.; et al. One Health Surveillance Highlights Circulation of Viruses with Zoonotic Potential in Bats, Pigs, and Humans in Viet Nam. Viruses 2023, 15, 790. https://doi.org/ 10.3390/v15030790
Cynopterus spp					Alpha-CoVs and Beta-CoVs						Latinne, A.; Nga, N.T.T.; Long, N.V.; Ngoc, P.T.B.; Thuy, H.B.; PREDICT Consortium; Long, N.V.; Long, P.T.; Phuong, N.T.; Quang, L.T.V.; et al. One Health Surveillance Highlights Circulation of Viruses with Zoonotic Potential in Bats, Pigs, and Humans in Viet Nam. Viruses 2023, 15, 790. https://doi.org/ 10.3390/v15030791
Eonycteris spelaea					Alphavirus, Gammaretrovirus, Betainfluenzavirus, Mastadenovirus, Orthopoxvirus, and Rotavirus						Cornelius Ruhs E, Chia WN, Foo R, Peel AJ, Li Y, Larman HB, Irving AT, Wang L and Brook CE (2023) Applications of VirScan to broad serological profiling of bat reservoirs for emerging zoonoses. Front. Public Health doi: 10.3389/fpubh.2023.1212018 11:1212018.
Artibeus jamaicensis					Astroviruses						Fleischer, R., Schmid, D. W., Wasimuddin, Brändel, S. D., Rasche, A., Corman, V. M., Drosten, C., Tschapka, M., & Sommer, S. (2022). Interaction between MHC diversity and constitution, gut microbiota and Astrovirus infections in a neotropical bat. Molecular Ecology, 31, 3342–3359. https://doi.org/10.1111/mec.16491
Eidolon gambianus					CoV, Rotavirus and Reovirus						Kia GSN, Tao Y, Umoh JU, Kwaga JKP, Tong S. Identification of Coronaviruses, Paramyxoviruses, Reoviruses, and Rotaviruses among Bats in Nigeria. Am J Trop Med Hyg. 2021 Jan 18;104:1106-1110. doi: 10.4269/ajtmh.19-0872. PMID: 33534762; PMCID: PMC7941819.
Pteropus alecto					Gammaretrovirus						Van Brussel Kate , Jackie E. Mahar, Jane Hall, Hannah Bender, Ayda Susana Ortiz-Baez, Wei-Shan Chang, Edward C. Holmes, Karrie Rose. Gammaretroviruses, novel viruses and pathogenic bacteria in Australian bats with neurological signs, pneumonia and skin lesions. Virology doi: 10.1016/j.virol.2023.07.011
Roussetus aegyptiacus					Kasokero virus						Schuh, A.J., Amman, B.R., Guito, J.C. et al. Tick salivary gland components dampen Kasokero virus infection and shedding in its vertebrate reservoir, the Egyptian rousette bat (Rousettus aegyptiacus). Parasites Vectors 16, 249 (2023). https://doi.org/10.1186/s13071-023-05853-7
Eidolon helvum					Lyssavirus, RABV						Dah I, Poueme Namegni RS, Mouiche Mouliom MM, Dickmu Jumbo S, Nguena Guefack Noumedem R, Conclois I, et al. (2023) Prevalence and public health significance of rabies virus in bats in the North Region of Cameroon. PloS Negl – Trop Dis 17(10): e0010803. https://doi.org/ 10.1371/journal.pntd.0010803
Roussetus aegyptiacus					Lyssavirus, RABV						Dah I, Poueme Namegni RS, Mouiche Mouliom MM, Dickmu Jumbo S, Nguena Guefack Noumedem R, Conclois I, et al. (2023) Prevalence and public health significance of rabies virus in bats in the North Region of Cameroon. PloS Negl – Trop Dis 17(10): e0010803. https://doi.org/ 10.1371/journal.pntd.0010803
Aethalops alecto					Lyssavirus, RABV						Ayu Pradipta Pratiwi, Arief Mulyono, Ika Martiningsih, Aryo Ardanto, Bagus Chandra Hermawan, Rais Yunarko, Hafiz Riswandi (2019) A NEW RECORD : BAT SPECIES AS RESERVOIR for Lyssavirus IN BALI PROVINCE, INDONESIA. Vektora Volume 11 Nomor 1, Juni 2019: 63 – 72. DOI : 10.22435/vk.v11i1.1094.63-72
Cynopterus brachyotis					Lyssavirus, RABV						Ayu Pradipta Pratiwi, Arief Mulyono, Ika Martiningsih, Aryo Ardanto, Bagus Chandra Hermawan, Rais Yunarko, Hafiz Riswandi (2019) A NEW RECORD : BAT SPECIES AS RESERVOIR for Lyssavirus IN BALI PROVINCE, INDONESIA. Vektora Volume 11 Nomor 1, Juni 2019: 63 – 72. DOI : 10.22435/vk.v11i1.1094.63-73
Pteropus alecto					lyssaviruses, alphatorquevirus, alphavirus, betapapillomavirus, betapolyomavirus, circovirus, deltavirus, erythroparvovirus, hepacivirus, hepatovirus, husavirus, lymphocryptovirus, mammarenavirus, metapneumovirus, mulluscipoxvirus, norovirus, orthohepadnavirus, orthohepevirus, orthopoxvirus, orthoneumovirus, parapoxvirus, parechovirus, pegivirus, phlebovirus, picobirnavirus, roseolovirus, rotavir…						Cornelius Ruhs E, Chia WN, Foo R, Peel AJ, Li Y, Larman HB, Irving AT, Wang L and Brook CE (2023) Applications of VirScan to broad serological profiling of bat reservoirs for emerging zoonoses. Front. Public Health doi: 10.3389/fpubh.2023.1212018 11:1212018.
Eidolon helvum					Rotavirus						Kia GSN, Tao Y, Umoh JU, Kwaga JKP, Tong S. Identification of Coronaviruses, Paramyxoviruses, Reoviruses, and Rotaviruses among Bats in Nigeria. Am J Trop Med Hyg. 2021 Jan 18;104:1106-1110. doi: 10.4269/ajtmh.19-0872. PMID: 33534762; PMCID: PMC7941819.
Carollia perspicillata					Astroviruses						Fleischer, Ramona et al. “Interaction between MHC Diversity and Constitution, Gut Microbiota and Astrovirus Infections in a Neotropical Bat.” Molecular ecology 31.12 (2022): 3342–3359. Web.
Frugivorous/Nectarivorous					Bacterial Microbiome						References
Carollia perspicillata					Acinetobacter celticus, Mycoplasma penetrans						Luna N, Muñoz M, Castillo-Castañeda A, Hernandez C, Urbano P, Shaban M, Paniz-Mondolfi A, Ramírez JD. 2023. Characterizing the blood microbiota of omnivorous and frugivorous bats (Chiroptera: Phyllostomidae) in Casanare, eastern Colombia. PeerJ 11:e15169 https://doi.org/10.7717/peerj.15169
Leptonycteris yerbabuenae					Acinetobacter johnsonii, Actinomyces europaeus, Aggregatibacter segnis, Brevinema andersonii, Bulleidia p-1630-c5, Candidatus Nitrososphaera, Clostridium perfringens, Corynebacterium variabile, Faecalibacterium prausnitzii, Haemophilus parainfluenzae, Lacto- coccus garvieae, Leptolyngbya frigida, Methylobacterium adhaesivum, Morganella morganii, Pasteurella multocida, Serratia marcescens, Staphyl…						Gaona O, Cerqueda-García D, Falcón LI, Vázquez-Domínguez G, Valdespino-Castillo PM, Neri-Barrios C-X (2019) Microbiota composition of the dorsal patch of reproductive male Leptonycteris yerbabuenae. PloS ONE 14(12): e0226239. https://doi.org/10.1371/journal.pone.0226239
Sturnira lilium					Acinetobacter lwoffii ; Escherichia coli ; Hafnia sp. ; Lactococcus lactis ; Pantoea agglomerans ; Pantoea ananatis ; Pseudomonas sp. ; Streptococcus sp.						ClaÂudio VC, Gonzalez I, Barbosa G, Rocha V, Moratelli R, Rassy F (2018) Bacteria richness and antibiotic-resistance in bats from a protected area in the Atlantic Forest of Southeastern Brazil.PLoS ONE 13(9): e0203411. https://doi.org/ 10.1371/journal.pone.0203421
Carollia brevicauda					Acinetobacter sp, Bartonella sp, Cloacibacterium rupense, Gemella sanguinis, Mannheimia varigena, Mycoplasma sp						Luna N, Muñoz M, Castillo-Castañeda A, Hernandez C, Urbano P, Shaban M, Paniz-Mondolfi A, Ramírez JD. 2023. Characterizing the blood microbiota of omnivorous and frugivorous bats (Chiroptera: Phyllostomidae) in Casanare, eastern Colombia. PeerJ 11:e15169 https://doi.org/10.7717/peerj.15170
Artibeus fimbriatus					Acinetobacter sp. ; Arthrobacter sp. ; Burkholderia sp. ;Enterobacter cloacae ; Enterobacter sp. ; Klebsiella oxytoca ; Pseudomonas sp. ; Raoultella ornithinolytica ; Raoultella terrigena ; Serratia marcescens ; Serratia sp. ; Stenotrophomonas sp.						ClaÂudio VC, Gonzalez I, Barbosa G, Rocha V, Moratelli R, Rassy F (2018) Bacteria richness and antibiotic-resistance in bats from a protected area in the Atlantic Forest of Southeastern Brazil.PLoS ONE 13(9): e0203411. https://doi.org/ 10.1371/journal.pone.0203415
Sturnira tildae					Acinetobacter sp. ; Bacillus thuringiensis ; Enterobacter sp. ; Escherichia coli ; Leclercia sp. ; Pseudomonas sp. ; Stenotrophomonas sp.						ClaÂudio VC, Gonzalez I, Barbosa G, Rocha V, Moratelli R, Rassy F (2018) Bacteria richness and antibiotic-resistance in bats from a protected area in the Atlantic Forest of Southeastern Brazil.PLoS ONE 13(9): e0203411. https://doi.org/ 10.1371/journal.pone.0203422
Artibeus lituratus					Acinetobacter sp. ; Lactococcus sp. ; Leclercia adecarboxylata ; Leclercia sp. ; Pantoea agglomerans ; Pantoea sp. ; Salmonella sp. ; Serratia marcescens ; Serratia sp. ; Staphylococcus saprophyticus ; Streptococcus sp.						ClaÂudio VC, Gonzalez I, Barbosa G, Rocha V, Moratelli R, Rassy F (2018) Bacteria richness and antibiotic-resistance in bats from a protected area in the Atlantic Forest of Southeastern Brazil.PLoS ONE 13(9): e0203411. https://doi.org/ 10.1371/journal.pone.0203416
Myotis thysanodes					Actinomadura, Advenella, Agrococcus, Amnibacterium, Bordetella, Chryseobacterium, Comamonadaceae, Flavobacterium, Micromonospora, Microvirga, Nocardia, Prauseria, Pseudomonas, Stenotrophomonas, Streptomyces						Paris S. Hamm https://orcid.org/0000-0002-6168-5723, Nicole A. Caimi, Diana E. Northup, Ernest W. Valdez, Debbie C. Buecher, Christopher A. Dunlap, David P. Labeda, Shiloh Lueschow, Andrea Porras-Alfaro Paris S. Hamm, Nicole A. Caimi, Diana E. Northup, Ernest W. Valdez, Debbie C. Buecher, Christopher A. Dunlap, David P. Labeda, Shiloh Lueschow, Andrea Porras-Alfaro - Western Bats as a Reservoir o…
Myotis velifer					Advenella, Brevibacterium, Dermacoccus, Devosia, Gordonia, Luteipulveratus, Mesorhizobium, Nocardiopsis, Prauseria, Pseudomonas, Rhodococcus, Serratia, Staphylococcus, Stenotrophomonas, Streptomyces						Paris S. Hamm https://orcid.org/0000-0002-6168-5723, Nicole A. Caimi, Diana E. Northup, Ernest W. Valdez, Debbie C. Buecher, Christopher A. Dunlap, David P. Labeda, Shiloh Lueschow, Andrea Porras-Alfaro Paris S. Hamm, Nicole A. Caimi, Diana E. Northup, Ernest W. Valdez, Debbie C. Buecher, Christopher A. Dunlap, David P. Labeda, Shiloh Lueschow, Andrea Porras-Alfaro - Western Bats as a Reservoir o…
Myotis ciliolabrum					Advenella, Brevundimonas, Modestobacter, Prauseria, Rathayibacter, Streptomyces						Paris S. Hamm https://orcid.org/0000-0002-6168-5723, Nicole A. Caimi, Diana E. Northup, Ernest W. Valdez, Debbie C. Buecher, Christopher A. Dunlap, David P. Labeda, Shiloh Lueschow, Andrea Porras-Alfaro Paris S. Hamm, Nicole A. Caimi, Diana E. Northup, Ernest W. Valdez, Debbie C. Buecher, Christopher A. Dunlap, David P. Labeda, Shiloh Lueschow, Andrea Porras-Alfaro - Western Bats as a Reservoir o…
Parastrellus hesperus					Aeromicrobium, Brevundimonas, Kribbella, Microbacterium, Nocardioides, Rathayibacter, Streptomyces, Streptosporangium						Paris S. Hamm https://orcid.org/0000-0002-6168-5723, Nicole A. Caimi, Diana E. Northup, Ernest W. Valdez, Debbie C. Buecher, Christopher A. Dunlap, David P. Labeda, Shiloh Lueschow, Andrea Porras-Alfaro Paris S. Hamm, Nicole A. Caimi, Diana E. Northup, Ernest W. Valdez, Debbie C. Buecher, Christopher A. Dunlap, David P. Labeda, Shiloh Lueschow, Andrea Porras-Alfaro - Western Bats as a Reservoir o…
Eptesicus fuscus					Agreia , Brevibacterium, Microbacterium, Nocardia, Pantoea, Phyllobacterium, Rhodococcus, Salinibacterium, Sphingomonas, Streptomyces						Paris S. Hamm https://orcid.org/0000-0002-6168-5723, Nicole A. Caimi, Diana E. Northup, Ernest W. Valdez, Debbie C. Buecher, Christopher A. Dunlap, David P. Labeda, Shiloh Lueschow, Andrea Porras-Alfaro Paris S. Hamm, Nicole A. Caimi, Diana E. Northup, Ernest W. Valdez, Debbie C. Buecher, Christopher A. Dunlap, David P. Labeda, Shiloh Lueschow, Andrea Porras-Alfaro - Western Bats as a Reservoir o…
Corynorhinus townsendii					Amycolatopsis, Arthrobacter, Brevibacterium, Brevundimonas, Burkholderia, Clavibacter, Frondihabitans, Janibacter, Methylobacterium, Microbacterium, Nocardioides, Pantoea, Paracoccus, Paracoccus, Pseudomonas, Psychrobacillus, Rhizobium, Rhodococcus, Salinibacterium, Sinomonas, Streptomyces, Variovorax						Paris S. Hamm https://orcid.org/0000-0002-6168-5723, Nicole A. Caimi, Diana E. Northup, Ernest W. Valdez, Debbie C. Buecher, Christopher A. Dunlap, David P. Labeda, Shiloh Lueschow, Andrea Porras-Alfaro Paris S. Hamm, Nicole A. Caimi, Diana E. Northup, Ernest W. Valdez, Debbie C. Buecher, Christopher A. Dunlap, David P. Labeda, Shiloh Lueschow, Andrea Porras-Alfaro - Western Bats as a Reservoir o…
Anoura geoffroyi					Arthrobacter sp. ; Enterobacter cloacae ; Pantoea agglomerans ; Pantoea sp. ; Pseudomonas sp. ; Staphylococcus aureus ; Staphylococcus sp						ClaÂudio VC, Gonzalez I, Barbosa G, Rocha V, Moratelli R, Rassy F (2018) Bacteria richness and antibiotic-resistance in bats from a protected area in the Atlantic Forest of Southeastern Brazil.PLoS ONE 13(9): e0203411. https://doi.org/ 10.1371/journal.pone.0203412
Anoura caudifer					Arthrobacter sp.; Cedecea lapagei ; Lactococcus lactis ; Microbacterium sp. ; Pseudomonas fulva ; Pseudomonas koreensis ; Pseudomonas sp.; Rahnella sp. ; Serratia marcescens ; Staphylococcus aureus ; Streptococcus sp.						ClaÂudio VC, Gonzalez I, Barbosa G, Rocha V, Moratelli R, Rassy F (2018) Bacteria richness and antibiotic-resistance in bats from a protected area in the Atlantic Forest of Southeastern Brazil.PLoS ONE 13(9): e0203411. https://doi.org/ 10.1371/journal.pone.0203411
Tadarida brasiliensis					Arthrobacter, Bacillus, Geodermatophilus, Kribbella, Leuconostoc, Methylobacterium, Microbacterium, Nocardioides, Patulibacter, Prauseria, Pseudomonas, Rhodococcus, Serratia, Sphingomonas, Streptomyces						Paris S. Hamm https://orcid.org/0000-0002-6168-5723, Nicole A. Caimi, Diana E. Northup, Ernest W. Valdez, Debbie C. Buecher, Christopher A. Dunlap, David P. Labeda, Shiloh Lueschow, Andrea Porras-Alfaro Paris S. Hamm, Nicole A. Caimi, Diana E. Northup, Ernest W. Valdez, Debbie C. Buecher, Christopher A. Dunlap, David P. Labeda, Shiloh Lueschow, Andrea Porras-Alfaro - Western Bats as a Reservoir o…
Myotis evotis					Arthrobacter, Bacteroidetes, Microbacterium, Rhodococcus, Stenotrophomonas, Streptomyces, Williamsia						Paris S. Hamm https://orcid.org/0000-0002-6168-5723, Nicole A. Caimi, Diana E. Northup, Ernest W. Valdez, Debbie C. Buecher, Christopher A. Dunlap, David P. Labeda, Shiloh Lueschow, Andrea Porras-Alfaro Paris S. Hamm, Nicole A. Caimi, Diana E. Northup, Ernest W. Valdez, Debbie C. Buecher, Christopher A. Dunlap, David P. Labeda, Shiloh Lueschow, Andrea Porras-Alfaro - Western Bats as a Reservoir o…
Rousettus amplexicaudatus					Bacillus butanolivorans, Campylobacter sp, Clostridium sp, Enterococcus lactis, Escherichia albertii, Sarcina maxima, Serratia entomophila						Hatta Y, Omatsu T, Tsuchiaka S, Katayama Y, Taniguchi S, Masangkay JS, Puentespina R Jr, Eres E, Cosico E, Une Y, Yoshikawa Y, Maeda K, Kyuwa S, Mizutani T. Detection of Campylobacter jejuni in rectal swab samples from Rousettus amplexicaudatus in the Philippines. J Vet Med Sci. 2016 Sep 1;78(8):1347-50. doi: 10.1292/jvms.15-0621. Epub 2016 Apr 25. PMID: 27109214; PMCID: PMC5053940.
Cynopterus brachyotis brachyotis					Bacillus cereus, Bacillus thuringiensis, Enterobacter aerogenes, Enterobacter amnigenus, Enterobacter cancerogenus, Enterobacter cloacae, Enterobacter hormaechei, Enterococcus faecalis, Escherichia coli, Escherichia hermannii, Klebsiella oxytoca, Klebsiella pneumoniae, Pantoea agglomerans, Pseudomonas aeruginosa, Serratia marcescens						Diane Sunira Daniel, Yau Kit Ng, Ee Ley Chua, Yogis Arumugam, Wey Lim Wong, Jayaraj Vijaya Kumaran, Isolation and identification of gastrointestinal microbiota from the short-nosed fruit bat Cynopterus brachyotis brachyotis, Microbiological Research, Volume 168, Issue 8, 2013, Pages 485-496, ISSN 0944-5013, https://doi.org/10.1016/j.micres.2013.04.001.
Artibeus lituratus					Bacillus cereus, Coryenbacterium spp						Leigue Dos Santos, L., Montiani-Ferreira, F., Lima, L., Lange, R., and de Barros Filho, I. R. (2014). Bacterial microbiota of the ocular surface of captive and free-ranging microbats: Desmodus rotundus, Diameus youngi and Artibeus lituratus. Vet. Ophthalmol. 17, 157–161. doi: 10.1111/vop.12055
Cynopterus sphinx					Bacillus sp., Clostridium sp., Streptococcus sp., and Staphylococcus sp. (cellulolytic and xylanolytic bacteria)						A.A.P. Anand, B. Chattopadhyay, S. Kandula. Isolation and characterization of cellulose-degrading and xylanolytic bacteria from the short-nosed fruit bat Cynopterus sphinx. Acta Chiropterol., 14 (2012), pp. 233-239
Rousettus aegyptiacus					Bartonella spp.						Szentiványi, T., Heintz, A.-C., Markotter, W., Wassef, J., Christe, P. & Glaizot, O. (2023) Vector-borne protozoan and bacterial pathogen occurrence and diversity in ectoparasites of the Egyptian Rousette bat. Medical and Veterinary Entomology, 37, 189–194. Available from: https://doi.org/10.1111/mve.12639
Cynopterus brachyotis					Citrobacter sp., E. coli, Corynebacterium sp., Proteus sp., Staphylococcus sp., Salmonella spp. B. cereus, Enterobacter sp., P. aeruginosa, Klebsiella oxytoca, Klebsiella pneumoniae, Bacillus thuringiensis, E. coli, E. hermannii, Serratia marcescens.						Dhivahar, Anutthaman Parthasarathy, Kathiravan Krishnan, Basavaraj S. Kovi, Ganesh N. Pandian, Bat-associated microbes: Opportunities and perils, an overview, Heliyon, Volume 9, Issue 12, 2023, e22351, ISSN 2405-8440, https://doi.org/10.1016/j.heliyon.2023.e22351.
Cynopterus sphinx angulatus					Citrobacter sp., Enterobacter sp., E. coli, Klebsiella sp., Pseudomonas sp., Serratia sp. Bacillus sp., Clostridium sp., Streptococcus sp., Staphylococcus sp.						Dhivahar, Anutthaman Parthasarathy, Kathiravan Krishnan, Basavaraj S. Kovi, Ganesh N. Pandian, Bat-associated microbes: Opportunities and perils, an overview, Heliyon, Volume 9, Issue 12, 2023, e22351, ISSN 2405-8440, https://doi.org/10.1016/j.heliyon.2023.e22351.
Cynopterus titthaecheilus					Citrobacter sp., Enterobacter sp., Escherichia coli, Klebsiella sp.						Dhivahar, Anutthaman Parthasarathy, Kathiravan Krishnan, Basavaraj S. Kovi, Ganesh N. Pandian, Bat-associated microbes: Opportunities and perils, an overview, Heliyon, Volume 9, Issue 12, 2023, e22351, ISSN 2405-8440, https://doi.org/10.1016/j.heliyon.2023.e22351.
Pteropus hypomelanosis					Clostridium septicum, Micrococcus sp. and Staphylococcus sp.						Dhivahar, Anutthaman Parthasarathy, Kathiravan Krishnan, Basavaraj S. Kovi, Ganesh N. Pandian, Bat-associated microbes: Opportunities and perils, an overview, Heliyon, Volume 9, Issue 12, 2023, e22351, ISSN 2405-8440, https://doi.org/10.1016/j.heliyon.2023.e22351.
Pteropus giganteus					Clostridium septicum, Micrococcus sp. and Staphylococcus sp. B. amyloliquefaciens, B. methylotrophicus, B. velezensis, Pseudomonas nitroreductase						Dhivahar, Anutthaman Parthasarathy, Kathiravan Krishnan, Basavaraj S. Kovi, Ganesh N. Pandian, Bat-associated microbes: Opportunities and perils, an overview, Heliyon, Volume 9, Issue 12, 2023, e22351, ISSN 2405-8440, https://doi.org/10.1016/j.heliyon.2023.e22351.
Eonycteris spelaea					Corynebacterium sp., Proteus sp., Staphylococcus sp., Salmonella spp.						Dhivahar, Anutthaman Parthasarathy, Kathiravan Krishnan, Basavaraj S. Kovi, Ganesh N. Pandian, Bat-associated microbes: Opportunities and perils, an overview, Heliyon, Volume 9, Issue 12, 2023, e22351, ISSN 2405-8440, https://doi.org/10.1016/j.heliyon.2023.e22351.
Ptenochirus jagori					Corynebacterium sp., Proteus sp., Staphylococcus sp., Salmonella spp.						Dhivahar, Anutthaman Parthasarathy, Kathiravan Krishnan, Basavaraj S. Kovi, Ganesh N. Pandian, Bat-associated microbes: Opportunities and perils, an overview, Heliyon, Volume 9, Issue 12, 2023, e22351, ISSN 2405-8440, https://doi.org/10.1016/j.heliyon.2023.e22351.
Pteropus pumilus					Corynebacterium sp., Proteus sp., Staphylococcus sp., Salmonella spp.						Dhivahar, Anutthaman Parthasarathy, Kathiravan Krishnan, Basavaraj S. Kovi, Ganesh N. Pandian, Bat-associated microbes: Opportunities and perils, an overview, Heliyon, Volume 9, Issue 12, 2023, e22351, ISSN 2405-8440, https://doi.org/10.1016/j.heliyon.2023.e22351.
Rousettus amplexicaudatus					Corynebacterium sp., Proteus sp., Staphylococcus sp., Salmonella spp.						Dhivahar, Anutthaman Parthasarathy, Kathiravan Krishnan, Basavaraj S. Kovi, Ganesh N. Pandian, Bat-associated microbes: Opportunities and perils, an overview, Heliyon, Volume 9, Issue 12, 2023, e22351, ISSN 2405-8440, https://doi.org/10.1016/j.heliyon.2023.e22351.
Rousettus leschenaultii					Enterobacter , Escherichia , Enterobacteriaceae, Serratia, Klebsiella, Bacillus,Morganella, Lactococcus, Citrobacter , Aeromonas , Kluyvera , and Enterococcus						Guo M, Xie S, Wang J, Zhang Y, He X, Luo P, Deng J, Zhou C, Qin J, Huang C, Zhang L. The difference in the composition of gut microbiota is greater among bats of different phylogenies than among those with different dietary habits. Front Microbiol. 2023 Jul 28;14:1207482. doi: 10.3389/fmicb.2023.1207482. PMID: 37577418; PMCID: PMC10419214.
Platyrrhinus lineatus					Enterobacter asburiae ; Klebsiella oxytoca ; Klebsiella sp.						ClaÂudio VC, Gonzalez I, Barbosa G, Rocha V, Moratelli R, Rassy F (2018) Bacteria richness and antibiotic-resistance in bats from a protected area in the Atlantic Forest of Southeastern Brazil.PLoS ONE 13(9): e0203411. https://doi.org/ 10.1371/journal.pone.0203419
Vampyressa pusilla					Enterobacter sp.						ClaÂudio VC, Gonzalez I, Barbosa G, Rocha V, Moratelli R, Rassy F (2018) Bacteria richness and antibiotic-resistance in bats from a protected area in the Atlantic Forest of Southeastern Brazil.PLoS ONE 13(9): e0203411. https://doi.org/ 10.1371/journal.pone.0203423
Artibeus obscurus					Enterobacter sp. ; Leclercia adecarboxylata ; Ochrobactrum intermedium ; Ochrobactrum sp. ; Pantoea agglomerans ; Pseudomonas koreensis ; Pseudomonas sp. ; Serratia marcescens ; Serratia sp. ; Stenotrophomonas sp.						ClaÂudio VC, Gonzalez I, Barbosa G, Rocha V, Moratelli R, Rassy F (2018) Bacteria richness and antibiotic-resistance in bats from a protected area in the Atlantic Forest of Southeastern Brazil.PLoS ONE 13(9): e0203411. https://doi.org/ 10.1371/journal.pone.0203417
Platyrrhinus recifinus					Enterobacter sp. ; Serratia marcescens						ClaÂudio VC, Gonzalez I, Barbosa G, Rocha V, Moratelli R, Rassy F (2018) Bacteria richness and antibiotic-resistance in bats from a protected area in the Atlantic Forest of Southeastern Brazil.PLoS ONE 13(9): e0203411. https://doi.org/ 10.1371/journal.pone.0203420
Rousettus leschenaultii					Enterococcus faecalis, E. gallinarum, Klebsiella grimontii, Lactococcus lactis,and L. garvieae, E. cancerogenus and C. freundii						Yuyuan Huang, Yamin Sun, Qianni Huang, Xianglian Lv, Ji Pu, Wentao Zhu, Shan Lu, Dong Jin, Liyun Liu, Zhengli Shi , Jianguo Xu xujianguo - The Threat of Potentially Pathogenic Bacteria in the Feces of Bats. https://doi.org/10.1128/spectrum.01802-22
Carollia perspicillata					Escherichia sp. ; Escherichia vulneris ; Neisseria sp. ; Pseudomonas aeruginosa ; Pseudomonas extremorientalis ; Pseudomonas sp. ; Serratia liquefaciens ; Serratia marcescens ; Staphylococcus sp. ; Stenotrophomonas maltophilia						ClaÂudio VC, Gonzalez I, Barbosa G, Rocha V, Moratelli R, Rassy F (2018) Bacteria richness and antibiotic-resistance in bats from a protected area in the Atlantic Forest of Southeastern Brazil.PLoS ONE 13(9): e0203411. https://doi.org/ 10.1371/journal.pone.0203414
Glossophaga soricina					Escherichia spp., Pasteurella, Desulfurellales, Syntrophobacterales, and Myxococcales, Rhodospirillales, Rhodobacterales, Rhizobiales, and Rickettsiales						Carrillo-Araujo, Mario, Taş, Neslihan, Alcántara-Hernández, Rocio J., Gaona, Osiris, Schondube, Jorge E., Medellín, Rodrigo A., Jansson, Janet K., and Falcón, Luisa I. Phyllostomid bat microbiome composition is associated to host phylogeny and feeding strategies. United States: N. p., 2015. Web. doi:10.3389/fmicb.2015.00447.
Rousettus aegyptiacus					Escherichia‐Shigella and Pseudomonas, Gracilimonas, Salinisphera, Nesterenkonia, and Alkalibacterium						Dietrich, M, Markotter, W. Studying the microbiota of bats: Accuracy of direct and indirect samplings. Ecol Evol. 2019; 9: 1730–1735. https://doi.org/10.1002/ece3.4842
Leptonycteris yerbabuenae					Escherichia-Shigella, Lactococcus, Solobacterium, Lactococcus, Enterococcus, Gemella, Streptococcus, Weissella, Anaerococcus and Staphylococcus						Gaona O, Gómez-Acata ES, Cerqueda-García D, Neri-Barrios CX, Falcón LI (2019) Fecal microbiota of different reproductive stages of the central population of the lesser-long nosed bat, Leptonycteris yerbabuenae. PloS ONE 14(7): e0219982. https://doi.org/10.1371/journal.pone.0219982
Dobsonia viridis					Leptospira						Widayati Anis Nur & Made Agus Nurjana & Aryo Ardanto & Ristiyanto Ristiyanto & Pandji Wibawa Dhewantara & April Hari Wardhana, 2020. "The Potential of Rats and Bats as Reservoirs of Leptospirosis and Japanese Encephalitis (JE) in Muna Region, Southeast Sulawesi Province, Indonesia," Global Journal of Health Science, Canadian Center of Science and Education, vol. 12(13), pages 125-125, December.
Rousettus celebensis					Leptospira						Widayati Anis Nur & Made Agus Nurjana & Aryo Ardanto & Ristiyanto Ristiyanto & Pandji Wibawa Dhewantara & April Hari Wardhana, 2020. "The Potential of Rats and Bats as Reservoirs of Leptospirosis and Japanese Encephalitis (JE) in Muna Region, Southeast Sulawesi Province, Indonesia," Global Journal of Health Science, Canadian Center of Science and Education, vol. 12(13), pages 125-125, December.
Styloctenium wallacei					Leptospira						Widayati Anis Nur & Made Agus Nurjana & Aryo Ardanto & Ristiyanto Ristiyanto & Pandji Wibawa Dhewantara & April Hari Wardhana, 2020. "The Potential of Rats and Bats as Reservoirs of Leptospirosis and Japanese Encephalitis (JE) in Muna Region, Southeast Sulawesi Province, Indonesia," Global Journal of Health Science, Canadian Center of Science and Education, vol. 12(13), pages 125-125, December.
Carollia perspicillata					Leptospira spp.						Mateus J, Gómez N, Herrera-Sepúlveda MT, Hidalgo M, Pérez-Torres J, Cuervo C (2019) Bats are a potential reservoir of pathogenic Leptospira species in Colombia. J Infect Dev Ctries 13:278–283. doi: 10.3855/jidc.10642
Dermanura phaeotis					Leptospira spp.						Mateus J, Gómez N, Herrera-Sepúlveda MT, Hidalgo M, Pérez-Torres J, Cuervo C (2019) Bats are a potential reservoir of pathogenic Leptospira species in Colombia. J Infect Dev Ctries 13:278–283. doi: 10.3855/jidc.10644
Glossophaga soricina					Leptospira spp.						Mateus J, Gómez N, Herrera-Sepúlveda MT, Hidalgo M, Pérez-Torres J, Cuervo C (2019) Bats are a potential reservoir of pathogenic Leptospira species in Colombia. J Infect Dev Ctries 13:278–283. doi: 10.3855/jidc.10643
Uroderma bilobatum					Leptospira spp.						Mateus J, Gómez N, Herrera-Sepúlveda MT, Hidalgo M, Pérez-Torres J, Cuervo C (2019) Bats are a potential reservoir of pathogenic Leptospira species in Colombia. J Infect Dev Ctries 13:278–283. doi: 10.3855/jidc.10645
Dermanura cinerea					Pantoea sp. ; Serratia marcescens ; Serratia sp.						ClaÂudio VC, Gonzalez I, Barbosa G, Rocha V, Moratelli R, Rassy F (2018) Bacteria richness and antibiotic-resistance in bats from a protected area in the Atlantic Forest of Southeastern Brazil.PLoS ONE 13(9): e0203411. https://doi.org/ 10.1371/journal.pone.0203418
Myotis altarium					Proteobacteria, Firmicutes, Bacteroidetes, Campylobacter, Flavobacterium, Haliscomenobacter, Maribacter, Neptuniibacter, and Ruminococcaceae						Wu, H, Xing, Y, Sun, H, Mao, X. Gut microbial diversity in two insectivorous bats: Insights into the effect of different sampling sources. MicrobiologyOpen. 2019; 8:e670. https://doi.org/10.1002/mbo3.670
Rhinolophus sinicus					Proteobacteria, Firmicutes, Bacteroidetes, Chryseobacterium, Sphingomonas, Fusobacterium, Moraxella, and Ruminococcus						Wu, H, Xing, Y, Sun, H, Mao, X. Gut microbial diversity in two insectivorous bats: Insights into the effect of different sampling sources. MicrobiologyOpen. 2019; 8:e670. https://doi.org/10.1002/mbo3.670
Pteropus giganteus					Proteus vulgaris, Proteus mirabilis, Citrobacter freundii, Serratia liquefaciens, Klebsiella oxytoca						Dhivahar, Anutthaman Parthasarathy, Kathiravan Krishnan, Basavaraj S. Kovi, Ganesh N. Pandian, Bat-associated microbes: Opportunities and perils, an overview, Heliyon, Volume 9, Issue 12, 2023, e22351, ISSN 2405-8440, https://doi.org/10.1016/j.heliyon.2023.e22351.
Ptenochirus vampyrus					Proteus vulgaris, Proteus mirabilis, Citrobacter freundii, Serratia liquefaciens and Klebsiella oxytoca						Anand AAP, Sripathi K. Digestion of cellulose and xylan by symbiotic bacteria in the intestine of the Indian flying fox (Pteropus giganteus). Comp Biochem Physiol A 2004;139:65–9.
Pteropus alecto					Pseudomonas aeruginosa, Escherichia coli, Klebsiella oxytoca, Lactococcus lactis, Enterobacter asburiae, and Streptococcus sp						Van Brussel Kate , Jackie E. Mahar, Jane Hall, Hannah Bender, Ayda Susana Ortiz-Baez, Wei-Shan Chang, Edward C. Holmes, Karrie Rose. Gammaretroviruses, novel viruses and pathogenic bacteria in Australian bats with neurological signs, pneumonia and skin lesions. Virology doi: 10.1016/j.virol.2023.07.012
Pteropus poliocephalus					Pseudomonas spp, Escherichia coli, Klebsiella oxytoca, Lactococcus lactis, Enterobacter asburiae, and Streptococcus sp, Enterococcus faecalis, Fusarium						Van Brussel Kate , Jackie E. Mahar, Jane Hall, Hannah Bender, Ayda Susana Ortiz-Baez, Wei-Shan Chang, Edward C. Holmes, Karrie Rose. Gammaretroviruses, novel viruses and pathogenic bacteria in Australian bats with neurological signs, pneumonia and skin lesions. Virology doi: 10.1016/j.virol.2023.07.011
Antrozous pallidus					Pseudomonas, Phyllobacterium, Streptomyces, Stenotrophomonas, Rhodococcus, Prauseria, Methylobacterium						Paris S. Hamm https://orcid.org/0000-0002-6168-5723, Nicole A. Caimi, Diana E. Northup, Ernest W. Valdez, Debbie C. Buecher, Christopher A. Dunlap, David P. Labeda, Shiloh Lueschow, Andrea Porras-Alfaro Paris S. Hamm, Nicole A. Caimi, Diana E. Northup, Ernest W. Valdez, Debbie C. Buecher, Christopher A. Dunlap, David P. Labeda, Shiloh Lueschow, Andrea Porras-Alfaro - Western Bats as a Reservoir o…
Leptonycteris yerbabuenae					Rhodospirillales, Rhodobacterales, Rhizobiales, and Rickettsiales						Carrillo-Araujo, Mario, Taş, Neslihan, Alcántara-Hernández, Rocio J., Gaona, Osiris, Schondube, Jorge E., Medellín, Rodrigo A., Jansson, Janet K., and Falcón, Luisa I. Phyllostomid bat microbiome composition is associated to host phylogeny and feeding strategies. United States: N. p., 2015. Web. doi:10.3389/fmicb.2015.00447.
Pteropus poliocephalus					Salmonella enterica						Van Brussel Kate , Jackie E. Mahar, Jane Hall, Hannah Bender, Ayda Susana Ortiz-Baez, Wei-Shan Chang, Edward C. Holmes, Karrie Rose. Gammaretroviruses, novel viruses and pathogenic bacteria in Australian bats with neurological signs, pneumonia and skin lesions. Virology doi: 10.1016/j.virol.2023.07.013
Glossophaga soricina					Staphylococcus sp.						ClaÂudio VC, Gonzalez I, Barbosa G, Rocha V, Moratelli R, Rassy F (2018) Bacteria richness and antibiotic-resistance in bats from a protected area in the Atlantic Forest of Southeastern Brazil.PLoS ONE 13(9): e0203411. https://doi.org/ 10.1371/journal.pone.0203413
Artibeus jamaicensis					Streptococcaceae, Corynebacteriaceae, Flavobacteriaceae, Pasteurellaceae, Corynebacteriaceae, Clostridiaceae_1, Mycobacteriaceae,Staphylococcaceae, Spirochaetaceae, Pseudomonadaceae						Hassan Ahmad, Evaluating the Role of Diet, Taxonomy, Sex, and Geography of the Oral and Rectal Microbiome of Puerto Rican Bats. PhD Thesis Power Point, 2019 (Presley Steven J. , Joerg Graf, Ahmad F. Hassan, Anna R. Sjodin, Michael R. Willig. Effects of host species identity and diet on biodiversity of oral and rectal microbiomes of Puerto Rican bats. Current Microbiology doi: 10.1007/s00284-021-0…
Myotis volans					Streptomyces, Kribbella, Streptacidiphilus						Paris S. Hamm https://orcid.org/0000-0002-6168-5723, Nicole A. Caimi, Diana E. Northup, Ernest W. Valdez, Debbie C. Buecher, Christopher A. Dunlap, David P. Labeda, Shiloh Lueschow, Andrea Porras-Alfaro Paris S. Hamm, Nicole A. Caimi, Diana E. Northup, Ernest W. Valdez, Debbie C. Buecher, Christopher A. Dunlap, David P. Labeda, Shiloh Lueschow, Andrea Porras-Alfaro - Western Bats as a Reservoir o…
Lasionycteris noctivagans					Streptomyces, Phyllobacterium						Paris S. Hamm https://orcid.org/0000-0002-6168-5723, Nicole A. Caimi, Diana E. Northup, Ernest W. Valdez, Debbie C. Buecher, Christopher A. Dunlap, David P. Labeda, Shiloh Lueschow, Andrea Porras-Alfaro Paris S. Hamm, Nicole A. Caimi, Diana E. Northup, Ernest W. Valdez, Debbie C. Buecher, Christopher A. Dunlap, David P. Labeda, Shiloh Lueschow, Andrea Porras-Alfaro - Western Bats as a Reservoir o…
Myotis californicus					Streptomyces, Prauseria, Arthrobacter, Curtobacterium, Xanthomonas, Pseudomonas						Paris S. Hamm https://orcid.org/0000-0002-6168-5723, Nicole A. Caimi, Diana E. Northup, Ernest W. Valdez, Debbie C. Buecher, Christopher A. Dunlap, David P. Labeda, Shiloh Lueschow, Andrea Porras-Alfaro Paris S. Hamm, Nicole A. Caimi, Diana E. Northup, Ernest W. Valdez, Debbie C. Buecher, Christopher A. Dunlap, David P. Labeda, Shiloh Lueschow, Andrea Porras-Alfaro - Western Bats as a Reservoir o…
Artibeus jamaicensis					Tenericutes and Firmicutes, Escherichia spp., Pasteurella,Desulfurellales, Syntrophobacterales, and Myxococcales, Rhodospirillales, Rhodobacterales, Rhizobiales, and Rickettsiales						Carrillo-Araujo, Mario, Taş, Neslihan, Alcántara-Hernández, Rocio J., Gaona, Osiris, Schondube, Jorge E., Medellín, Rodrigo A., Jansson, Janet K., and Falcón, Luisa I. Phyllostomid bat microbiome composition is associated to host phylogeny and feeding strategies. United States: N. p., 2015. Web. doi:10.3389/fmicb.2015.00447.
Carollia perspicillata					Tenericutes, Firmicutes, Bacteroidetes, Planctomycetes, and Cyanobacteria, Rhodospirillales, Rhodobacterales, Rhizobiales, and Rickettsiales,Cyanobacteria						Carrillo-Araujo, Mario, Taş, Neslihan, Alcántara-Hernández, Rocio J., Gaona, Osiris, Schondube, Jorge E., Medellín, Rodrigo A., Jansson, Janet K., and Falcón, Luisa I. Phyllostomid bat microbiome composition is associated to host phylogeny and feeding strategies. United States: N. p., 2015. Web. doi:10.3389/fmicb.2015.00447.
Frugivorous/Nectarivorous					Fungal Microbiome						References
Ectophylla alba					Agaricomycetes, followed by Dothideomycetes, Sordariomycetes, Eurotiomycetes, and Malasseziomycetes, Basidiomycota , Eurotiomycetes						Chaverri, P., Chaverri, G. Fungal communities in feces of the frugivorous bat Ectophylla alba and its highly specialized Ficus colubrinae diet. anim microbiome 4, 24 (2022). https://doi.org/10.1186/s42523-022-00169-w
Glossophaga soricine					Candida spp.						Botelho, N. S., et al. "Candida Species Isolated from Urban Bats of Londrina‐Paraná, Brazil and their Potential Virulence." Zoonoses and Public Health 59.1 (2012): 16-22.
Glossophaga soricine					Hanseniaspora opuntiae, Candida parapsilosis sensu stricto						Brilhante, Raimunda S N et al. “Yeasts from the Microbiota of Bats: A Focus on the Identification and Antimicrobial Susceptibility of Cryptic Species of Candida.” Journal of medical microbiology 65.10 (2016): 1225–1228. Web.
Carollia perspicillata					Coccidioides spp.						Krutzsch, Philip H., and Robert H. Watson. "Isolation of coccidioidesimmitis from bat guano and preliminary findings on laboratory infectivity of bats with Coccidioidesimmitis." Life sciences 22.8 (1978): 679-683.
Glossophaga soricine					Coccidioides spp.						Krutzsch, Philip H., and Robert H. Watson. "Isolation of coccidioidesimmitis from bat guano and preliminary findings on laboratory infectivity of bats with Coccidioidesimmitis." Life sciences 22.8 (1978): 679-683.
Artibeus obscurus					Fusarium sp.						Ludwig L., J. Y. Muraoka, C. Bonacorsi and F. C. Donofrio. Diversity of fungi obtained from bats captured in urban forest fragments in Sinop, Mato Grosso, Brazil. Brazilian Journal of Biology, 2023, vol. 83, e247993 | https://doi.org/10.1590/1519-6984.247994
Artibeus hirsutus					Histoplasma capsulatum						Taylor Maria Lucia, C B Chávez-Tapia, Roy Vargas Yañez, María del Rocío Reyes-Montes. Environmental conditions favoring bat infection with Histoplasma capsulatum in Mexican shelters. Am. J. Trop. Med. Hyg., 61, 1999, pp. 914–919.
Leptonycteris nivalis					Histoplasma capsulatum						Taylor Maria Lucia, C B Chávez-Tapia, Roy Vargas Yañez, María del Rocío Reyes-Montes. Environmental conditions favoring bat infection with Histoplasma capsulatum in Mexican shelters. Am. J. Trop. Med. Hyg., 61, 1999, pp. 914–919.
Artibeus lituratus					Histoplasma capsulatum						da Paz, Giselle S., et al. "Infection by Histoplasma capsulatum, Cryptococcus spp. and Paracoccidioides brasiliensis in bats collected in urban areas." Transboundary and emerging diseases 65.6 (2018): 1797-1805.
Artibeus lituratus					Candida spp., Debaryomyces nepalensis						Brilhante, Raimunda S N et al. “Yeasts from the Microbiota of Bats: A Focus on the Identification and Antimicrobial Susceptibility of Cryptic Species of Candida.” Journal of medical microbiology 65.10 (2016): 1225–1228. Web.
Glossophaga soricina					Histoplasma capsulatum						da Paz, Giselle S., et al. "Infection by Histoplasma capsulatum, Cryptococcus spp. and Paracoccidioides brasiliensis in bats collected in urban areas." Transboundary and emerging diseases 65.6 (2018): 1797-1805.
Carollia perspicillata					Histoplasma capsulatum, Coccidioides posadasii						Cordeiro, R., Rocha de Castro e Silva, K., Brilhante, R., Moura, F., Duarte, N., Marques, F....Sidrim, J. (2012). Coccidioides posadasii Infection in Bats, Brazil. Emerging Infectious Diseases, 18, 668-670. https://doi.org/10.3201/eid1804.111641.
Carollia perspicillata					Candida spp., Debaryomyces nepalensis, Hanseniaspora spp., Trichosporon asahii						Brilhante, Raimunda S N et al. “Yeasts from the Microbiota of Bats: A Focus on the Identification and Antimicrobial Susceptibility of Cryptic Species of Candida.” Journal of medical microbiology 65.10 (2016): 1225–1228. Web.
Tonatia bidens					Penicillium sp., Scopulariopsis sp., Trichosporon sp.						Ludwig L., J. Y. Muraoka, C. Bonacorsi and F. C. Donofrio. Diversity of fungi obtained from bats captured in urban forest fragments in Sinop, Mato Grosso, Brazil. Brazilian Journal of Biology, 2023, vol. 83, e247993 | https://doi.org/10.1590/1519-6984.247993
Frugivorous/Nectarivorous					Protozoa Microbiome						References
Noctilio albiventri					Ancylostomatidae, Pharyngodonidae, Ascarididae, Physalopteridae, Strongyloididae, Cestoda, Coccidia, Cryptosporidiidae, Entamoebidae, Hexamitidae (Giardia sp.)						Santana Lima VF, Rocha PA, Dias Silva MA, Beltrão-Mendes R, Ramos RAN, Giannelli A, Rinaldi L, Cringoli G, Estrela PC, Alves LC. Survey on helminths and protozoa of free-living Neotropical bats from Northeastern Brazil. Acta Trop. 2018 Sep;185:267-272. doi: 10.1016/j.actatropica.2018.06.002. Epub 2018 Jun 5. PMID: 29883577
Molossus molossus					Ancylostomatidae, Pharyngodonidae, Trichuridae, Ascarididae, Physalopteridae, Strongyloididae, Cestoda, Coccidia, Cryptosporidiidae, Entamoebidae, Hexamitidae (Giardia sp.)						Santana Lima VF, Rocha PA, Dias Silva MA, Beltrão-Mendes R, Ramos RAN, Giannelli A, Rinaldi L, Cringoli G, Estrela PC, Alves LC. Survey on helminths and protozoa of free-living Neotropical bats from Northeastern Brazil. Acta Trop. 2018 Sep;185:267-272. doi: 10.1016/j.actatropica.2018.06.002. Epub 2018 Jun 5. PMID: 29883575
Myotis lavali					Ancylostomatidae, Physalopteridae, Strongyloididae, Coccidia, Entamoebidae						Santana Lima VF, Rocha PA, Dias Silva MA, Beltrão-Mendes R, Ramos RAN, Giannelli A, Rinaldi L, Cringoli G, Estrela PC, Alves LC. Survey on helminths and protozoa of free-living Neotropical bats from Northeastern Brazil. Acta Trop. 2018 Sep;185:267-272. doi: 10.1016/j.actatropica.2018.06.002. Epub 2018 Jun 5. PMID: 29883576
Pteropus giganteus					Balamuthia mandrillaris						Crossland NA, Ali I, Higbie C, Jackson J, Pirie G, Bauer R. Neurologic amebiasis caused by Balamuthia mandrillaris in an Indian flying fox (Pteropus giganteus). Journal of Veterinary Diagnostic Investigation. 2016;28:54-58. doi:10.1177/1040638715614346
Carollia perspicillata					Cryptosporidium spp						Silva-Ramos, C.R., Noriega, J., Fajardo, R.F. et al. Molecular Detection and Genotyping of Cryptosporidium spp. Isolates from Bats in Colombia. Acta Parasit. 68, 676–682 (2023). https://doi.org/10.1007/s11686-023-00697-8
Artibeus obscurus					Cryptosporidium spp						Batista, Juliana & Carvalho, Cristiano & Pedro, Wagner & Santana, Bruna & Camargo, Vinícius & Ferrari, Elis & Nascimento, Isabela. (2019). Identification of Cryptosporidium bat genotypes XVI–XVIII in bats from Brazil. Parasitology Research. 118. 10.1007/s00436-019-06342-6.
Platyrrhinus lineatus					Cryptosporidium spp						Batista, Juliana & Carvalho, Cristiano & Pedro, Wagner & Santana, Bruna & Camargo, Vinícius & Ferrari, Elis & Nascimento, Isabela. (2019). Identification of Cryptosporidium bat genotypes XVI–XVIII in bats from Brazil. Parasitology Research. 118. 10.1007/s00436-019-06342-6.
Carollia perspicillata					Cryptosporidium spp						Batista, Juliana & Carvalho, Cristiano & Pedro, Wagner & Santana, Bruna & Camargo, Vinícius & Ferrari, Elis & Nascimento, Isabela. (2019). Identification of Cryptosporidium bat genotypes XVI–XVIII in bats from Brazil. Parasitology Research. 118. 10.1007/s00436-019-06342-6.
Pteropus poliocephalus					Cryptosporidium spp						Barbosa AD. Siobhon Egan, Yaoyu Feng, Lihua Xiao, Una Ryan, How significant are bats as potential carriers of zoonotic Cryptosporidium and Giardia?, Current Research in Parasitology & Vector-Borne Diseases, Volume 4, 2023, 100155, ISSN 2667-114X, https://doi.org/10.1016/j.crpvbd.2023.100155.
Sturnira parvidens					Cryptosporidium spp						Barbosa AD. Siobhon Egan, Yaoyu Feng, Lihua Xiao, Una Ryan, How significant are bats as potential carriers of zoonotic Cryptosporidium and Giardia?, Current Research in Parasitology & Vector-Borne Diseases, Volume 4, 2023, 100155, ISSN 2667-114X, https://doi.org/10.1016/j.crpvbd.2023.100155.
Rousettus leschenaultia					Cryptosporidium spp						Barbosa AD. Siobhon Egan, Yaoyu Feng, Lihua Xiao, Una Ryan, How significant are bats as potential carriers of zoonotic Cryptosporidium and Giardia?, Current Research in Parasitology & Vector-Borne Diseases, Volume 4, 2023, 100155, ISSN 2667-114X, https://doi.org/10.1016/j.crpvbd.2023.100155.
Eonycteris spelaea					Cryptosporidium spp						Barbosa AD. Siobhon Egan, Yaoyu Feng, Lihua Xiao, Una Ryan, How significant are bats as potential carriers of zoonotic Cryptosporidium and Giardia?, Current Research in Parasitology & Vector-Borne Diseases, Volume 4, 2023, 100155, ISSN 2667-114X, https://doi.org/10.1016/j.crpvbd.2023.100155.
Cynopterus brachyotis					Cryptosporidium spp						Barbosa AD. Siobhon Egan, Yaoyu Feng, Lihua Xiao, Una Ryan, How significant are bats as potential carriers of zoonotic Cryptosporidium and Giardia?, Current Research in Parasitology & Vector-Borne Diseases, Volume 4, 2023, 100155, ISSN 2667-114X, https://doi.org/10.1016/j.crpvbd.2023.100155.
Pteropus poliocephalus					Cryptosporidium spp						Barbosa AD. Siobhon Egan, Yaoyu Feng, Lihua Xiao, Una Ryan, How significant are bats as potential carriers of zoonotic Cryptosporidium and Giardia?, Current Research in Parasitology & Vector-Borne Diseases, Volume 4, 2023, 100155, ISSN 2667-114X, https://doi.org/10.1016/j.crpvbd.2023.100155.
Eptesicus nilssonii					Cryptosporidium spp						Barbosa AD. Siobhon Egan, Yaoyu Feng, Lihua Xiao, Una Ryan, How significant are bats as potential carriers of zoonotic Cryptosporidium and Giardia?, Current Research in Parasitology & Vector-Borne Diseases, Volume 4, 2023, 100155, ISSN 2667-114X, https://doi.org/10.1016/j.crpvbd.2023.100155.
Ptenochirus jagorii					Cryptosporidium spp						Barbosa AD. Siobhon Egan, Yaoyu Feng, Lihua Xiao, Una Ryan, How significant are bats as potential carriers of zoonotic Cryptosporidium and Giardia?, Current Research in Parasitology & Vector-Borne Diseases, Volume 4, 2023, 100155, ISSN 2667-114X, https://doi.org/10.1016/j.crpvbd.2023.100155.
Eidolon helvum					Cryptosporidium spp						Barbosa AD. Siobhon Egan, Yaoyu Feng, Lihua Xiao, Una Ryan, How significant are bats as potential carriers of zoonotic Cryptosporidium and Giardia?, Current Research in Parasitology & Vector-Borne Diseases, Volume 4, 2023, 100155, ISSN 2667-114X, https://doi.org/10.1016/j.crpvbd.2023.100155.
Artibeus planirostris					Cryptosporidium spp						Barbosa AD. Siobhon Egan, Yaoyu Feng, Lihua Xiao, Una Ryan, How significant are bats as potential carriers of zoonotic Cryptosporidium and Giardia?, Current Research in Parasitology & Vector-Borne Diseases, Volume 4, 2023, 100155, ISSN 2667-114X, https://doi.org/10.1016/j.crpvbd.2023.100155.
Platyrrhinus lineatus					Cryptosporidium spp						Barbosa AD. Siobhon Egan, Yaoyu Feng, Lihua Xiao, Una Ryan, How significant are bats as potential carriers of zoonotic Cryptosporidium and Giardia?, Current Research in Parasitology & Vector-Borne Diseases, Volume 4, 2023, 100155, ISSN 2667-114X, https://doi.org/10.1016/j.crpvbd.2023.100155.
Artibeus lituratus					Cryptosporidium spp						Barbosa AD. Siobhon Egan, Yaoyu Feng, Lihua Xiao, Una Ryan, How significant are bats as potential carriers of zoonotic Cryptosporidium and Giardia?, Current Research in Parasitology & Vector-Borne Diseases, Volume 4, 2023, 100155, ISSN 2667-114X, https://doi.org/10.1016/j.crpvbd.2023.100155.
Artibeus jamaicensis					Cryptosporidium spp						Barbosa AD. Siobhon Egan, Yaoyu Feng, Lihua Xiao, Una Ryan, How significant are bats as potential carriers of zoonotic Cryptosporidium and Giardia?, Current Research in Parasitology & Vector-Borne Diseases, Volume 4, 2023, 100155, ISSN 2667-114X, https://doi.org/10.1016/j.crpvbd.2023.100155.
Uroderma convexum					Cryptosporidium spp						Barbosa AD. Siobhon Egan, Yaoyu Feng, Lihua Xiao, Una Ryan, How significant are bats as potential carriers of zoonotic Cryptosporidium and Giardia?, Current Research in Parasitology & Vector-Borne Diseases, Volume 4, 2023, 100155, ISSN 2667-114X, https://doi.org/10.1016/j.crpvbd.2023.100155.
Artibeus planirostris					Cryptosporidium spp						Barbosa AD. Siobhon Egan, Yaoyu Feng, Lihua Xiao, Una Ryan, How significant are bats as potential carriers of zoonotic Cryptosporidium and Giardia?, Current Research in Parasitology & Vector-Borne Diseases, Volume 4, 2023, 100155, ISSN 2667-114X, https://doi.org/10.1016/j.crpvbd.2023.100155.
Artibeus obscurus					Cryptosporidium spp						Barbosa AD. Siobhon Egan, Yaoyu Feng, Lihua Xiao, Una Ryan, How significant are bats as potential carriers of zoonotic Cryptosporidium and Giardia?, Current Research in Parasitology & Vector-Borne Diseases, Volume 4, 2023, 100155, ISSN 2667-114X, https://doi.org/10.1016/j.crpvbd.2023.100155.
Carollia perspicillata					Cryptosporidium spp						Barbosa AD. Siobhon Egan, Yaoyu Feng, Lihua Xiao, Una Ryan, How significant are bats as potential carriers of zoonotic Cryptosporidium and Giardia?, Current Research in Parasitology & Vector-Borne Diseases, Volume 4, 2023, 100155, ISSN 2667-114X, https://doi.org/10.1016/j.crpvbd.2023.100155.
Rousettus leschenaulti a					Eimeria sp., Entamoeba sp., and Hymenolepis sp.						Roshan Babu Adhikari, Mahendra Maharjan, Tirth Raj Ghimire, "Prevalence of Gastrointestinal Parasites in the Frugivorous and the Insectivorous Bats in Southcentral Nepal", Journal of Parasitology Research, vol. 2020, Article ID 8880033, 12 pages, 2020. https://doi.org/10.1155/2020/8880033
Eonycterisspelaea					Eimeria sp., Entamoeba sp., and Hymenolepis sp.						Roshan Babu Adhikari, Mahendra Maharjan, Tirth Raj Ghimire, "Prevalence of Gastrointestinal Parasites in the Frugivorous and the Insectivorous Bats in Southcentral Nepal", Journal of Parasitology Research, vol. 2020, Article ID 8880033, 12 pages, 2020. https://doi.org/10.1155/2020/8880034
Epomophorus gambianus					Hepatocystis						Schaer, Juliane & Perkins, Susan & Decher, Jan & Leendertz, Fabian & Fahr, Jakob & Weber, Natalie & Matuschewski, Kai. (2013). High diversity of West African bat malaria parasites and a tight link with rodent Plasmodium taxa. Proceedings of the National Academy of Sciences. 110. 17415-17419. 10.1073/pnas.1311016110.
Epomops buettikoferi					Hepatocystis						Schaer, Juliane & Perkins, Susan & Decher, Jan & Leendertz, Fabian & Fahr, Jakob & Weber, Natalie & Matuschewski, Kai. (2013). High diversity of West African bat malaria parasites and a tight link with rodent Plasmodium taxa. Proceedings of the National Academy of Sciences. 110. 17415-17419. 10.1073/pnas.1311016110.
Hypsignathus monstrosus					Hepatocystis						Schaer, Juliane & Perkins, Susan & Decher, Jan & Leendertz, Fabian & Fahr, Jakob & Weber, Natalie & Matuschewski, Kai. (2013). High diversity of West African bat malaria parasites and a tight link with rodent Plasmodium taxa. Proceedings of the National Academy of Sciences. 110. 17415-17419. 10.1073/pnas.1311016110.
Micropteropus pusillus					Hepatocystis						Schaer, Juliane & Perkins, Susan & Decher, Jan & Leendertz, Fabian & Fahr, Jakob & Weber, Natalie & Matuschewski, Kai. (2013). High diversity of West African bat malaria parasites and a tight link with rodent Plasmodium taxa. Proceedings of the National Academy of Sciences. 110. 17415-17419. 10.1073/pnas.1311016110.
Myonycteris leptodon					Hepatocystis						Schaer, Juliane & Perkins, Susan & Decher, Jan & Leendertz, Fabian & Fahr, Jakob & Weber, Natalie & Matuschewski, Kai. (2013). High diversity of West African bat malaria parasites and a tight link with rodent Plasmodium taxa. Proceedings of the National Academy of Sciences. 110. 17415-17419. 10.1073/pnas.1311016110.
Nanonycteris veldkampii					Hepatocystis						Schaer, Juliane & Perkins, Susan & Decher, Jan & Leendertz, Fabian & Fahr, Jakob & Weber, Natalie & Matuschewski, Kai. (2013). High diversity of West African bat malaria parasites and a tight link with rodent Plasmodium taxa. Proceedings of the National Academy of Sciences. 110. 17415-17419. 10.1073/pnas.1311016110.
Carollia perspicillata					Leptospira alexanderi						Silva Ramos, Carlos Ramiro & Chala, Sandra & Faccini-Martínez, Álvaro & Hidalgo, Marylin & Pulido, Adriana & Perez-Torres, Jairo & Cuervo, Claudia. (2022). Pathogenic Leptospira Species in Bats: Molecular Detection in a Colombian Cave. Tropical Medicine and Infectious Disease. 7. 10.3390/tropicalmed7060084.
Myonycteris angolensis					Plasmodium						Schaer, Juliane & Perkins, Susan & Decher, Jan & Leendertz, Fabian & Fahr, Jakob & Weber, Natalie & Matuschewski, Kai. (2013). High diversity of West African bat malaria parasites and a tight link with rodent Plasmodium taxa. Proceedings of the National Academy of Sciences. 110. 17415-17419. 10.1073/pnas.1311016110.
Artibeus jamaicensis					Toxoplasma gondii						TORRES-CASTRO, Marco et al. Infection with Toxoplasma gondii (Eucoccidiorida: Sarcocystidae) in bats of Campeche and Yucatán, Mexico. Rev. biol. trop [online]. 2019, vol.67, n.3, pp.633-642. ISSN 0034-7744. http://dx.doi.org/10.15517/rbt.v67i3.35147.
Glossophaga soricina					Toxoplasma gondii						TORRES-CASTRO, Marco et al. Infection with Toxoplasma gondii (Eucoccidiorida: Sarcocystidae) in bats of Campeche and Yucatán, Mexico. Rev. biol. trop [online]. 2019, vol.67, n.3, pp.633-642. ISSN 0034-7744. http://dx.doi.org/10.15517/rbt.v67i3.35147.
Chiroderma villosum					Toxoplasma gondii						TORRES-CASTRO, Marco et al. Infection with Toxoplasma gondii (Eucoccidiorida: Sarcocystidae) in bats of Campeche and Yucatán, Mexico. Rev. biol. trop [online]. 2019, vol.67, n.3, pp.633-642. ISSN 0034-7744. http://dx.doi.org/10.15517/rbt.v67i3.35147.
Glossophaga soricina					Toxoplasma gondii, Neospora caninum, Hammondia hammondi						Cordeiro, R., Rocha de Castro e Silva, K., Brilhante, R., Moura, F., Duarte, N., Marques, F....Sidrim, J. (2012). Coccidioides posadasii Infection in Bats, Brazil. Emerging Infectious Diseases, 18, 668-670. https://doi.org/10.3201/eid1804.111641.
Artibeus jamaicensis					Trypanosoma cruzi, Litomosoides						V. M. COTTONTAIL, N. WELLINGHAUSEN and E. K. V. KALKO, 2009. Habitat fragmentation and haemoparasites in the common fruit bat, Artibeus jamaicensis (Phyllostomidae) in a tropical lowland forest in Panama. Parasitology, Page 1 of 13. f Cambridge University Press 2009 doi:10.1017/S0031182009990485
Pteropus scapulatus					Trypanosoma hipposideri,						Austen JM, Barbosa AD. Diversity and Epidemiology of Bat Trypanosomes: A One Health Perspective. Pathogens. 2021 Sep 6;10(9):1148. doi: 10.3390/pathogens10091148. PMID: 34578180; PMCID: PMC8465531
Pteropus alecto					Trypanosoma pteropi						Austen JM, Barbosa AD. Diversity and Epidemiology of Bat Trypanosomes: A One Health Perspective. Pathogens. 2021 Sep 6;10(9):1148. doi: 10.3390/pathogens10091148. PMID: 34578180; PMCID: PMC8465532
Rousettus aegyptiacus					Trypanosoma spp						Szentiványi, T., Heintz, A.-C., Markotter, W., Wassef, J., Christe, P. & Glaizot, O. (2023) Vector-borne protozoan and bacterial pathogen occurrence and diversity in ectoparasites of the Egyptian Rousette bat. Medical and Veterinary Entomology, 37, 189–194. Available from: https://doi.org/10.1111/mve.12639
Carollia perspicillata					Trypanosoma vegrandis						Austen JM, Barbosa AD. Diversity and Epidemiology of Bat Trypanosomes: A One Health Perspective. Pathogens. 2021 Sep 6;10(9):1148. doi: 10.3390/pathogens10091148. PMID: 34578180; PMCID: PMC8465530
Glossophaga soricina					Leptospira borgpetersenii, Leptospira alexanderi, Leptospira noguchii, Leptospira interrogans, Leptospira kirschneri						Monroy, F.P.; Solari, S.; Lopez, J.Á.; Agudelo-Flórez, P.; Peláez Sánchez, R.G. High Diversity of Leptospira Species Infecting Bats Captured in the Urabá Region (Antioquia-Colombia). Microorganisms 2021, 9, 1897. https://doi.org/10.3390/microorganisms9091897
Uroderma convexum					Leptospira alexanderi, Leptospira noguchii,Leptospira interrogans						Monroy, F.P.; Solari, S.; Lopez, J.Á.; Agudelo-Flórez, P.; Peláez Sánchez, R.G. High Diversity of Leptospira Species Infecting Bats Captured in the Urabá Region (Antioquia-Colombia). Microorganisms 2021, 9, 1897. https://doi.org/10.3390/microorganisms9091898
Carollia perspicillata					Leptospira kirschneri						Monroy, F.P.; Solari, S.; Lopez, J.Á.; Agudelo-Flórez, P.; Peláez Sánchez, R.G. High Diversity of Leptospira Species Infecting Bats Captured in the Urabá Region (Antioquia-Colombia). Microorganisms 2021, 9, 1897. https://doi.org/10.3390/microorganisms9091899
Dermanura rava					Leptospira kirschneri						Monroy, F.P.; Solari, S.; Lopez, J.Á.; Agudelo-Flórez, P.; Peláez Sánchez, R.G. High Diversity of Leptospira Species Infecting Bats Captured in the Urabá Region (Antioquia-Colombia). Microorganisms 2021, 9, 1897. https://doi.org/10.3390/microorganisms9091900

## Sheet: Piscivorous
Piscivorous					Viral Microbiome						References
Myotis adversus					Coronaviridae, Paramyxoviridae						Su H, Wang Y, Han Y, Jin Q, Yang F, Wu Z. Discovery and characterization of novel paramyxoviruses from bat samples in China. Virol Sin. 2023 Apr;38(2):198-207. doi: 10.1016/j.virs.2023.01.002. Epub 2023 Jan 14. PMID: 36649817; PMCID: PMC10176441.
Myotis capaccinii					Lyssaviruses						Černe D, Hostnik P, Toplak I, Presetnik P, Maurer-Wernig J, Kuhar U (2023) Discovery of a novel bat lyssavirus in a Long-fingered bat (Myotis capaccinii) from Slovenia. PLoS Negl Trop Dis 17(6): e0011420. https://doi.org/10.1371/journal.pntd.0011420
Noctilio leporinus					Rio Bravo virus, Venezuelan equine encephalitis virus						Gonzalez Victoria, Arinjay Banerjee, Molecular, ecological, and behavioral drivers of the bat-virus relationship, iScience, Volume 25, Issue 8, 2022, 104779, ISSN 2589-0042, https://doi.org/10.1016/j.isci.2022.104779.
Piscivorous					Bacterial Microbiome						References
Myotis capaccinii					Aeromonas, Plesiomonas, Photobacterium, Cetobacterium and Paraclostridium						Aizpurua, O., Nyholm, L., Morris, E. et al. The role of the gut microbiota in the dietary niche expansion of fishing bats. anim microbiome 3, 76 (2021). https://doi.org/10.1186/s42523-021-00137-w
Monascus pilosus					Enterobacter , Escherichia spp , Enterobacteriaceae , Serratia , Klebsiella, Bacillus , Morganella , Lactococcus, Citrobacter, Aeromonas, Kluyvera, and Enterococcus						Guo M, Xie S, Wang J, Zhang Y, He X, Luo P, Deng J, Zhou C, Qin J, Huang C, Zhang L. The difference in the composition of gut microbiota is greater among bats of different phylogenies than among those with different dietary habits. Front Microbiol. 2023 Jul 28;14:1207482. doi: 10.3389/fmicb.2023.1207482. PMID: 37577418; PMCID: PMC10419214.
Noctilio leporinus					Moraxellaceae, Staphylococcaceae, Micrococcaceae, Carnobacteriaceae, Acetobacteraceae, Cytophagaceae, Nocardiaceae, Pseudomonadaceae, Mycoplasmataceae, Cardiobacteriaceae, Desulfovibrionaceae, Chitinophagaceae, Rikenellaceae, Burkholderiaceae, Actinomycetaceae, Intrasporangiaceae, Microbacteriaceae, Burkholderiaceae, Actinomycetaceae, Xanthomonadaceae, Blattabacteriaceae, Enterococcaceae, Erysipe…						Gonzalez Victoria, Arinjay Banerjee, Molecular, ecological, and behavioral drivers of the bat-virus relationship, iScience, Volume 25, Issue 8, 2022, 104779, ISSN 2589-0042, https://doi.org/10.1016/j.isci.2022.104779.
Myotis macrotarsus					Salmonella spp.						Reyes AWB, Rovira HG, Masangkay JS, Ramirez TJ, Yoshikawa Y, Baticados WN. Polymerase chain reaction assay and conventional isolation of Salmonella spp. from Philippine bats. Acta Sci Vet 2011;39:947.
Myotis capaccinii					Serratia marcescencens,Enterobacter cloacae, Hafnia alvei , Citrobacter spp. , and Serratia marcescens and Citrobacter freundii, Salmonella enterica, Klebsiella pneumoniae, Enterococcus faecalis, Bacillus cereus, and Staphylococcus epidermidis.						Foti, M.; Spena, M.T.; Fisichella, V.; Mascetti, A.; Colnaghi, M.; Grasso, M.; Piraino, C.; Sciurba, F.; Grasso, R. Cultivable Bacteria Associated with the Microbiota of Troglophile Bats. Animals 2022, 12, 2684. https://doi.org/10.3390/ani12192684
Myotis vivesi					Bacillaceae, Photobacterium damselae						Corduneanu, A., Wu-Chuang, A., Maitre, A., Obregon, D., Sándor, A. D., & Cabezas-Cruz, A. (2023). Structural differences in the gut microbiome of bats using terrestrial vs. aquatic feeding resources. BMC microbiology, 23(1), 93.
Piscivorous					Protozoa Microbiome						References
Myotis adversus					Cryptosporidium spp						Barbosa AD. Siobhon Egan, Yaoyu Feng, Lihua Xiao, Una Ryan, How significant are bats as potential carriers of zoonotic Cryptosporidium and Giardia?, Current Research in Parasitology & Vector-Borne Diseases, Volume 4, 2023, 100155, ISSN 2667-114X, https://doi.org/10.1016/j.crpvbd.2023.100155.
Piscivorous					Fungal Microbiome						References
Myotis capaccinii					Ascomycota and Basidiomycota						Dhivahar, Anutthaman Parthasarathy, Kathiravan Krishnan, Basavaraj S. Kovi, Ganesh N. Pandian, Diane Sunira Daniel, Yau Kit Ng, Ee Ley Chua, Yogis Arumugam, Wey Lim Wong, Jayaraj Vijaya Kumaran, Isolation and identification of gastrointestinal microbiota from the short-nosed fruit bat Cynopterus brachyotis brachyotis, Microbiological Research, Volume 168, Issue 8, 2013, Pages 485-496, ISSN 0944-5…

## Sheet: Hematophagous
Hematophagous					Viral Microbiome						References
Desmodus rotundus					Caliciviridae, Bacteriophage, Chordopoxvirinae, Animal herpesvirus, Human herpesvirus, Influenza A virus, Mastadenovirus, Picobirnaviridae, Porcine endogenous retrovirus, Adenoviridae, Alphaherpesvirinae						Moreira Marrero, L., Botto Nuñez, G., Malta, L. et al. Ecological and Conservation Significance of Herpesvirus Infection in Neotropical Bats. EcoHealth 18, 123–133 (2021). https://doi.org/10.1007/s10393-021-01530-9
Desmodus rotundus					Lyssavirus, RABV						Corrêa Scheffer K, Iamamoto K, Miyuki Asano K, Mori E, Estevez Garcia AI, Achkar SM, et al. Murciélagos hematófagos como reservorios de la rabia. Rev Peru Med Exp Salud Publica. 2014;31:302-9.
Desmodus rotundus					Lyssavirus, RABV						Dah I, Poueme Namegni RS, Mouiche Mouliom MM, Dickmu Jumbo S, Nguena Guefack Noumedem R, Conclois I, et al. (2023) Prevalence and public health significance of rabies virus in bats in the North Region of Cameroon. PloS Negl – Trop Dis 17(10): e0010803. https://doi.org/ 10.1371/journal.pntd.0010803
Hematophagous					Bacterial Microbiome						References
Desmodus rotundus					Acinetobacter sp. ; Arthrobacter sp. ; Klebsiella sp. ; Kluyvera sp. ; Pantoea sp. ; Pseudomonas stutzeri ; Raoultella sp. ; Serratia marcescens ; Serratia sp. ; Staphylococcus aureus ; Streptococcus gallinaceus						ClaÂudio VC, Gonzalez I, Barbosa G, Rocha V, Moratelli R, Rassy F (2018) Bacteria richness and antibiotic-resistance in bats from a protected area in the Atlantic Forest of Southeastern Brazil.PLoS ONE 13(9): e0203411. https://doi.org/ 10.1371/journal.pone.0203411
Desmodus rotundus					Aeromonas hydrophila						Müller, H.E., Pinus, M. and Schmidt, U. (1980), Aeromonas hydrophila als normaler Darmkeim bei Vampirfledermäusen (Desmodus rotundus). Zentralblatt für Veterinärmedizin Reihe B, 27: 419-424. https://doi.org/10.1111/j.1439-0450.1980.tb01710.x
Desmodus rotundus					Bacillus spp., Micrococcus sp., Corynebacterium sp., Shigella sp., Flavobacterium odoratum						Leigue Dos Santos, L., Montiani-Ferreira, F., Lima, L., Lange, R., and de Barros Filho, I. R. (2014). Bacterial microbiota of the ocular surface of captive and free-ranging microbats: Desmodus rotundus, Diameus youngi and Artibeus lituratus. Vet. Ophthalmol. 17, 157–161. doi: 10.1111/vop.12054
Diameus youngi					Bacillus spp.,, Streptomyces sp., Morganella morganii, Hafnia alvei						Leigue Dos Santos, L., Montiani-Ferreira, F., Lima, L., Lange, R., and de Barros Filho, I. R. (2014). Bacterial microbiota of the ocular surface of captive and free-ranging microbats: Desmodus rotundus, Diameus youngi and Artibeus lituratus. Vet. Ophthalmol. 17, 157–161. doi: 10.1111/vop.12055
Desmodus rotundus					Borrelia, Bartonella, Anaplasma, Bacillus spp, Campylobacter spp, Chlamydia spp, Clostridium spp, Coxiella burnetii, Ehrlichia canis, Ehrlichia sp, Erwinia spp, Escherichia spp, Helicobacter spp, Hoeflea sp, Legionella spp, Leptospira spp, Mycobacterium spp, Mycoplasma spp, Nocardia spp, Pseudomonas spp, Rhizobium spp, Rickettsia spp, Salmonella enterica, Staphylococcus spp, Streptococcus ictalur…						Zepeda Mendoza, M.L., Xiong, Z., Escalera-Zamudio, M. et al. Hologenomic adaptations underlying the evolution of sanguivory in the common vampire bat. Nat Ecol Evol 2, 659–668 (2018). https://doi.org/10.1038/s41559-018-0476-8
Desmodus rotundus					E. coli, Enterobacter, Providencia, and Arizona						Pinus M, Müller HE. Enterobakterien bei Fledertieren (Chiroptera) [Enterobacteria of bats (Chiroptera) (author's transl)]. Zentralbl Bakteriol A. 1980 Aug;247:315-22. German. PMID: 7424248.
Desmodus rotundus					Helicobacter, Edwardsiella, Halomonas, Aeribacillus, Staphylococcus, Mycoplasma						Ingala, MR, Becker, DJ, Bak Holm, J, Kristiansen, K, Simmons, NB. Habitat fragmentation is associated with dietary shifts and microbiota variability in common vampire bats. Ecol Evol. 2019; 9: 6508–6523. https://doi.org/10.1002/ece3.5228
Desmodus rotundus					Leptospira spp.						Mateus J, Gómez N, Herrera-Sepúlveda MT, Hidalgo M, Pérez-Torres J, Cuervo C (2019) Bats are a potential reservoir of pathogenic Leptospira species in Colombia. J Infect Dev Ctries 13:278–283. doi: 10.3855/jidc.10642
Desmodus rotundus					Proteobacteria, Actinobacteria, Flavobacteria, Pasteurellaceae, Enterobacteriaceae, Sphingomonadaceae, Helicobacteriaceae, Peptostreptococcaceae, Fusobacteriaceae, Clostridiaceae, Burkholderiales, Pseudomonas fluorescens						Song SJet, Jon G. Sanders,Daniel T. Baldassarre,Jaime A. Chaves,Nicholas S. Johnson,Antoinette J. Piaggio,Matthew J. Stuckey,Eva Nováková,Jessica L. Metcalf,Bruno B. Chomel,Alvaro Aguilar-Setién,Rob Knightand Valerie J. McKenzie, 2019. Is there convergence of gut microbes in blood-feeding vertebrates? Phil. Trans. R. Soc. B374:20180249.http://dx.doi.org/10.1098/rstb.2018.0249
Desmodus rotundus					Rhodospirillales, Rhodobacterales, Rhizobiales, and Rickettsiales, Crenarchaeota						Carrillo-Araujo, Mario, Taş, Neslihan, Alcántara-Hernández, Rocio J., Gaona, Osiris, Schondube, Jorge E., Medellín, Rodrigo A., Jansson, Janet K., and Falcón, Luisa I. Phyllostomid bat microbiome composition is associated to host phylogeny and feeding strategies. United States: N. p., 2015. Web. doi:10.3389/fmicb.2015.00447.
Diphylla ecaudata					Staphylococcus sp.						ClaÂudio VC, Gonzalez I, Barbosa G, Rocha V, Moratelli R, Rassy F (2018) Bacteria richness and antibiotic-resistance in bats from a protected area in the Atlantic Forest of Southeastern Brazil.PLoS ONE 13(9): e0203411. https://doi.org/ 10.1371/journal.pone.0203412
Hematophagous					Fungal Microbiome						References
Desmodus rotundus					Amycolatopsis mediterranei, Alternaria alternata, Aspergillus flavus, Ajellomycetaceae						Zepeda Mendoza, M.L., Xiong, Z., Escalera-Zamudio, M. et al. Hologenomic adaptations underlying the evolution of sanguivory in the common vampire bat. Nat Ecol Evol 2, 659–668 (2018). https://doi.org/10.1038/s41559-018-0476-8
Desmodus rotundus					Coccidioides spp.						Krutzsch, Philip H., and Robert H. Watson. "Isolation of coccidioidesimmitis from bat guano and preliminary findings on laboratory infectivity of bats with Coccidioidesimmitis." Life sciences 22.8 (1978): 679-683.
Ematofagi considerati					Protozoa Microbiome						References
Desmodus rotundus					Acanthamoeba castellanii, Cryptosporidiidae						Zepeda Mendoza, M.L., Xiong, Z., Escalera-Zamudio, M. et al. Hologenomic adaptations underlying the evolution of sanguivory in the common vampire bat. Nat Ecol Evol 2, 659–668 (2018). https://doi.org/10.1038/s41559-018-0476-8

## Sheet: Omnivorous
Omnivorous					Bacterial Microbiome						References
Phyllostomus hastatus					Acinetobacter brisouii, Acinetobacter movaspgherensis, Acinetobacter piscicola,Acinetobacter ursingii,Acinetobacter variabilis, Cloacibacterium haliotis,Cloacibacterium sp, Gemella sp, Mycoplasma arginini						Luna N, Muñoz M, Castillo-Castañeda A, Hernandez C, Urbano P, Shaban M, Paniz-Mondolfi A, Ramírez JD. 2023. Characterizing the blood microbiota of omnivorous and frugivorous bats (Chiroptera: Phyllostomidae) in Casanare, eastern Colombia. PeerJ 11:e15169 https://doi.org/10.7717/peerj.15169
Phyllostomus elongatus					Acinetobacter sp, Bartonella sp, Cloacibacterium rupense, Gemella sanguinis, Mannheimia varigena, Mycoplasma sp						Luna N, Muñoz M, Castillo-Castañeda A, Hernandez C, Urbano P, Shaban M, Paniz-Mondolfi A, Ramírez JD. 2023. Characterizing the blood microbiota of omnivorous and frugivorous bats (Chiroptera: Phyllostomidae) in Casanare, eastern Colombia. PeerJ 11:e15169 https://doi.org/10.7717/peerj.15170
Trachops cirrhosus					Aeromonas hydrophila ; Kluyvera ascorbata ; Lactococcus lactis ; Serratia marcescens						ClaÂudio VC, Gonzalez I, Barbosa G, Rocha V, Moratelli R, Rassy F (2018) Bacteria richness and antibiotic-resistance in bats from a protected area in the Atlantic Forest of Southeastern Brazil.PLoS ONE 13(9): e0203411. https://doi.org/ 10.1371/journal.pone.0203412
Hipposiderous fulvus					Bacillus sp., Citrobacter sp., Enterobacter sp, Chitinolytic bacteria						Dhivahar, Anutthaman Parthasarathy, Kathiravan Krishnan, Basavaraj S. Kovi, Ganesh N. Pandian, Bat-associated microbes: Opportunities and perils, an overview, Heliyon, Volume 9, Issue 12, 2023, e22351, ISSN 2405-8440, https://doi.org/10.1016/j.heliyon.2023.e22351.
Mimon bennetti					Citrobacter freundii ; Enterobacter sp. ; Klebsiella sp. ; Lactococcus lactis ; Serratia marcescens						ClaÂudio VC, Gonzalez I, Barbosa G, Rocha V, Moratelli R, Rassy F (2018) Bacteria richness and antibiotic-resistance in bats from a protected area in the Atlantic Forest of Southeastern Brazil.PLoS ONE 13(9): e0203411. https://doi.org/ 10.1371/journal.pone.0203411
Lophostoma silvicolum					Leptospira spp.						Mateus J, Gómez N, Herrera-Sepúlveda MT, Hidalgo M, Pérez-Torres J, Cuervo C (2019) Bats are a potential reservoir of pathogenic Leptospira species in Colombia. J Infect Dev Ctries 13:278–283. doi: 10.3855/jidc.10642
Brachyphylla cavernarum					Pasteurellaceae, Mycoplasmataceae, Clostridiaceae_1, Helicobacteraceae, Neisseriaceae, Xanthomonadaceae, Lactobacillaceae,						Hassan Ahmad, Evaluating the Role of Diet, Taxonomy, Sex, and Geography of the Oral and Rectal Microbiome of Puerto Rican Bats. PhD Thesis Power Point, 2019 (Presley Steven J. , Joerg Graf, Ahmad F. Hassan, Anna R. Sjodin, Michael R. Willig. Effects of host species identity and diet on biodiversity of oral and rectal microbiomes of Puerto Rican bats. Current Microbiology doi: 10.1007/s00284-021-0…
Omnivorous					Protozoa Microbiome						References
Hipposideros fulvus					Cryptosporidium spp						Barbosa AD. Siobhon Egan, Yaoyu Feng, Lihua Xiao, Una Ryan, How significant are bats as potential carriers of zoonotic Cryptosporidium and Giardia?, Current Research in Parasitology & Vector-Borne Diseases, Volume 4, 2023, 100155, ISSN 2667-114X, https://doi.org/10.1016/j.crpvbd.2023.100155.
Trachops cirrhosis					Giardia spp						Barbosa AD. Siobhon Egan, Yaoyu Feng, Lihua Xiao, Una Ryan, How significant are bats as potential carriers of zoonotic Cryptosporidium and Giardia?, Current Research in Parasitology & Vector-Borne Diseases, Volume 4, 2023, 100155, ISSN 2667-114X, https://doi.org/10.1016/j.crpvbd.2023.100155.
Nyctinomops laticaudatus					Sarcocystis glareoli						Aline Diniz Cabral, Chunlei Su, Rodrigo Martins Soares, Solange Maria Gennari, Márcia Aparecida Sperança, Adriana Ruckert da Rosa, Hilda Fátima Jesus Pena, 2021 - Occurrence and diversity of Sarcocystidae protozoa in muscle and brain tissues of bats from São Paulo state, Brazil. International Journal for Parasitology: Parasites and Wildlife, Volume 14, April 2021, Pages 91-96. https://doi.org/10.…
Artibeus planirostris					Leptospira borgpetersenii, Leptospira interrogans,Leptospira kirschneri						Monroy, F.P.; Solari, S.; Lopez, J.Á.; Agudelo-Flórez, P.; Peláez Sánchez, R.G. High Diversity of Leptospira Species Infecting Bats Captured in the Urabá Region (Antioquia-Colombia). Microorganisms 2021, 9, 1897. https://doi.org/10.3390/microorganisms9091897
Artibeus planirostris					Cryptosporidium spp						Batista, Juliana & Carvalho, Cristiano & Pedro, Wagner & Santana, Bruna & Camargo, Vinícius & Ferrari, Elis & Nascimento, Isabela. (2019). Identification of Cryptosporidium bat genotypes XVI–XVIII in bats from Brazil. Parasitology Research. 118. 10.1007/s00436-019-06342-6.
Omnivorous					Viral Microbiome						References
Megaderma lyra					Bat Coronaviridae						Su H, Wang Y, Han Y, Jin Q, Yang F, Wu Z. Discovery and characterization of novel paramyxoviruses from bat samples in China. Virol Sin. 2023 Apr;38:198-207. doi: 10.1016/j.virs.2023.01.002. Epub 2023 Jan 14. PMID: 36649817; PMCID: PMC10176441.
Myotis riparius					Morbillivirus (MBaMV)						Ikegame, S.; Carmichael, J.C.; Wells, H.; Furler, R.L.; Acklin, J.A.; Chiu, H.P.; Oguntuyo, K.Y.; Cox, R.M.; Patel, A.R.;Kowdle, S.; et al. Zoonotic potential of a novel bat morbillivirus. bioRxiv 2021. DOI: 10.1101/2021.09.17.460143
Omnivorous					Fungal Microbiome						References
Lophostoma brasiliense					Penicillium sp.						Ludwig L., J. Y. Muraoka, C. Bonacorsi and F. C. Donofrio. Diversity of fungi obtained from bats captured in urban forest fragments in Sinop, Mato Grosso, Brazil. Brazilian Journal of Biology, 2023, vol. 83, e247993 | https://doi.org/10.1590/1519-6984.247994
Phyllostomus hastatus					Penicillium sp., Aspergillus sp., Candida albicansCandida glabrata, Candida parapsilosis, Cryptococcus spp., Scopulariopsis sp.						Ludwig L., J. Y. Muraoka, C. Bonacorsi and F. C. Donofrio. Diversity of fungi obtained from bats captured in urban forest fragments in Sinop, Mato Grosso, Brazil. Brazilian Journal of Biology, 2023, vol. 83, e247993 | https://doi.org/10.1590/1519-6984.247993
Trachops cirrhosus					Candida parapsilosis						Brilhante, Raimunda S N et al. “Yeasts from the Microbiota of Bats: A Focus on the Identification and Antimicrobial Susceptibility of Cryptic Species of Candida.” Journal of medical microbiology 65.10 (2016): 1225–1228. Web.
